# Supplementary material for: (Z)-Ethyl 3-[bis­(4-chloro-3-ethyl-1-methyl-1H-pyrazol-5-yl­carbon­yl)amino]-3-(4-chloro­phen­yl)-2-cyano­propanoate
Source: Acta Crystallogr Sect E Struct Rep Online. 2009 Mar 28;65(Pt 4):o887. doi: 10.1107/S1600536809008988 (PMC2968925; doi:10.1107/S1600536809008988)
Supplement: Supplementary file 2 [file e-65-0o887-Isup2.hkl]

# 
# h,k,l, Fc-squared, Fo-squared, sigma(Fo-squared) and status flag 
# 
data_I
_shelx_title ' 081113am in P2(1)/c' 
_shelx_refln_list_code          4 
_shelx_F_calc_maximum      255.51 
_exptl_crystal_F_000      1224.00 
_reflns_d_resolution_high  0.8107 
 
loop_ 
 _symmetry_equiv_pos_as_xyz 
 'x, y, z' 
 '-x, y+1/2, -z+1/2' 
 '-x, -y, -z' 
 'x, -y-1/2, z-1/2' 
 
_cell_length_a    10.7277 
_cell_length_b    16.1476 
_cell_length_c    17.3109 
_cell_angle_alpha  90.000 
_cell_angle_beta  107.671 
_cell_angle_gamma  90.000 
 
_shelx_F_squared_multiplier     1.000 
 
loop_ 
 _refln_index_h 
 _refln_index_k 
 _refln_index_l 
 _refln_F_squared_calc 
 _refln_F_squared_meas 
 _refln_F_squared_sigma 
 _refln_observed_status 
   2   0   0    65285.39    68361.81   1302.93 o 
   3   0   0      203.07      190.01     12.91 o 
   4   0   0     8865.85     9587.78    199.54 o 
   5   0   0      159.11      258.33     19.95 o 
   6   0   0     1691.52     1660.20     65.98 o 
   7   0   0     2212.43     2136.79     66.89 o 
   8   0   0       38.47       49.42     14.12 o 
   9   0   0       90.87       58.61     16.11 o 
  10   0   0      626.16      723.79     39.29 o 
  11   0   0        2.37       26.44     20.22 o 
  12   0   0       13.67       15.41     12.90 o 
   1   1   0     2877.26     3080.65     45.37 o 
   2   1   0      312.85      305.89      8.88 o 
   3   1   0     4151.35     4508.79    100.23 o 
   4   1   0     2612.48     2476.29     44.67 o 
   5   1   0       70.68       64.59      7.54 o 
   6   1   0     3086.39     2992.58     57.23 o 
   7   1   0       13.10       17.48     11.12 o 
   8   1   0       32.15       40.92      8.32 o 
   9   1   0      176.91      138.97     13.54 o 
  10   1   0      149.71      203.38     17.12 o 
  11   1   0       31.70       59.81     13.77 o 
  12   1   0        3.48        0.00      9.28 o 
   0   2   0       67.63       91.74      7.63 o 
   1   2   0       75.20       83.48      3.78 o 
   2   2   0    12487.92    13221.60    164.74 o 
   3   2   0     1073.25      921.23     17.65 o 
   4   2   0     2534.45     2510.89     39.80 o 
   5   2   0       92.17      122.50      8.42 o 
   6   2   0     1413.57     1216.86     29.30 o 
   7   2   0       19.85       30.81      5.84 o 
   8   2   0        0.02        4.01      6.41 o 
   9   2   0      425.53      412.60     21.94 o 
  10   2   0      165.28      173.03     16.44 o 
  11   2   0      102.77      116.79     14.94 o 
  12   2   0       16.43       19.87     14.67 o 
   1   3   0      416.07      312.54      8.45 o 
   2   3   0     5345.62     5976.60     78.37 o 
   3   3   0     5120.67     5242.24     71.38 o 
   4   3   0     6137.95     5956.85     82.16 o 
   5   3   0       15.34       28.02      4.60 o 
   6   3   0      275.75      273.14     13.16 o 
   7   3   0      276.59      286.55     14.96 o 
   8   3   0     2144.86     1933.30     47.12 o 
   9   3   0      475.40      492.52     41.29 o 
  10   3   0        1.99        4.53      8.45 o 
  11   3   0        4.65       27.56     12.37 o 
  12   3   0        9.82       18.76     15.61 o 
   0   4   0     2609.73     3027.05     95.69 o 
   1   4   0     3316.56     3789.49     57.81 o 
   2   4   0    14551.04    15288.70    191.16 o 
   3   4   0     6935.10     7138.59     94.96 o 
   4   4   0     1236.39     1307.45     25.05 o 
   5   4   0     2002.17     2059.87     36.43 o 
   6   4   0       23.74       38.98      6.39 o 
   7   4   0     1198.37     1173.37     32.86 o 
   8   4   0      234.80      251.74     18.37 o 
   9   4   0      459.01      463.74     26.14 o 
  10   4   0      192.74      215.93     21.63 o 
  11   4   0       28.90       40.64     16.44 o 
  12   4   0       22.60       26.27     16.82 o 
   1   5   0     3295.12     3285.42     52.64 o 
   2   5   0     2716.94     2455.02     42.29 o 
   3   5   0    12186.10    12859.00    164.80 o 
   4   5   0     2303.71     2319.65     38.54 o 
   5   5   0     4414.42     4825.94     71.69 o 
   6   5   0      594.17      548.45     17.33 o 
   7   5   0      387.12      407.40     21.47 o 
   8   5   0      436.82      510.25     24.69 o 
   9   5   0      256.87      250.02     20.10 o 
  10   5   0       22.53       20.06     12.54 o 
  11   5   0        6.00       21.94     15.34 o 
  12   5   0        0.59       16.02     16.75 o 
   0   6   0     4045.13     4436.60    141.59 o 
   1   6   0     1001.97      866.89     20.10 o 
   2   6   0      145.61      133.98      8.79 o 
   3   6   0      149.72      199.36     10.91 o 
   4   6   0     1916.64     1863.77     33.47 o 
   5   6   0     2020.18     1935.53     35.93 o 
   6   6   0       22.84       18.65      6.01 o 
   7   6   0      153.16      162.12     14.82 o 
   8   6   0       67.02       87.29     12.70 o 
   9   6   0        2.94        0.53     10.70 o 
  10   6   0        0.09        0.00     11.48 o 
  11   6   0       30.86       45.56     17.94 o 
  12   6   0       35.66       13.69     25.70 o 
   1   7   0    10685.73    10320.06    150.16 o 
   2   7   0       38.33       60.41     10.03 o 
   3   7   0       86.39       80.39      7.86 o 
   4   7   0      337.63      367.27     19.72 o 
   5   7   0       19.66       10.72      5.21 o 
   6   7   0      586.74      491.19     21.44 o 
   7   7   0      103.71      114.63     18.28 o 
   8   7   0      619.86      567.04     33.81 o 
   9   7   0       54.33      105.99     17.58 o 
  10   7   0       23.95        9.43     16.16 o 
  11   7   0      109.50      140.48     36.85 o 
   0   8   0      312.73      244.01     26.35 o 
   1   8   0      358.51      437.94     15.20 o 
   2   8   0      723.17      793.62     21.67 o 
   3   8   0        0.49        4.66      5.72 o 
   4   8   0       56.19       63.00      8.40 o 
   5   8   0      524.36      525.83     20.47 o 
   6   8   0      228.39      235.29     16.50 o 
   7   8   0        3.45       10.35      9.57 o 
   8   8   0        0.19        0.00     13.24 o 
   9   8   0       17.25       18.96     19.77 o 
  10   8   0        3.17       19.63     14.82 o 
  11   8   0       12.15       13.99     21.26 o 
   1   9   0     1367.52     1187.51     28.42 o 
   2   9   0      330.72      327.07     18.57 o 
   3   9   0      434.05      426.56     17.39 o 
   4   9   0       15.83       18.97      6.47 o 
   5   9   0        0.60        0.00      6.06 o 
   6   9   0        9.32        1.08     14.13 o 
   7   9   0       57.84       57.49     12.88 o 
   8   9   0      235.64      222.15     27.96 o 
   9   9   0      550.67      520.73     42.68 o 
  10   9   0       27.72       24.27     32.66 o 
  11   9   0        0.25       21.50     16.12 o 
   0  10   0       92.53       79.12     20.18 o 
   1  10   0       49.96       50.29      7.70 o 
   2  10   0      525.22      544.09     19.66 o 
   3  10   0      735.88      652.98     26.90 o 
   4  10   0        1.02        3.04      6.44 o 
   5  10   0        0.72        7.07      8.71 o 
   6  10   0       11.38       14.02      8.80 o 
   7  10   0       49.17       47.05     11.95 o 
   8  10   0       15.97       27.53     20.66 o 
   9  10   0      141.90      163.15     27.95 o 
  10  10   0       41.90       68.37     21.70 o 
   1  11   0     1291.41     1259.37     31.97 o 
   2  11   0        3.93       15.32      6.57 o 
   3  11   0       29.89       24.54      7.75 o 
   4  11   0      388.46      396.38     32.69 o 
   5  11   0      414.55      367.91     47.12 o 
   6  11   0        7.60        0.00     12.44 o 
   7  11   0        0.00        3.90      9.88 o 
   8  11   0       72.62      133.70     25.21 o 
   9  11   0        4.91       34.51     18.23 o 
  10  11   0       15.58       32.39     16.48 o 
   0  12   0      716.80      411.67     36.61 o 
   1  12   0      104.09       96.52     11.86 o 
   2  12   0      542.32      599.06     22.72 o 
   3  12   0        8.93        0.00      6.33 o 
   4  12   0        8.36       12.75     11.10 o 
   5  12   0      605.93      516.03     30.98 o 
   6  12   0      119.86      112.27     16.63 o 
   7  12   0        0.11        6.47     11.03 o 
   8  12   0        4.18       18.01     15.14 o 
   9  12   0       13.96       20.18     17.13 o 
  10  12   0        1.87        0.00     14.84 o 
   1  13   0     1234.67     1116.06     33.92 o 
   2  13   0      525.75      509.74     22.93 o 
   3  13   0      114.39      110.60     15.71 o 
   4  13   0        1.12        5.53      9.39 o 
   5  13   0        0.47        0.90     10.33 o 
   6  13   0        4.72       11.17     11.12 o 
   7  13   0      107.23      163.71     27.15 o 
   8  13   0       37.05       49.24     18.44 o 
   9  13   0        0.01        3.26     18.44 o 
   0  14   0       14.92       10.76     11.79 o 
   1  14   0      233.73      270.90     18.62 o 
   2  14   0      331.71      331.84     24.91 o 
   3  14   0      208.44      195.72     20.32 o 
   4  14   0       80.61       83.90     15.09 o 
   5  14   0       72.24       79.65     15.70 o 
   6  14   0        2.27        4.67     14.68 o 
   7  14   0       52.46       31.91     16.26 o 
   8  14   0        2.96        4.93     18.24 o 
   1  15   0       65.19       44.83     12.51 o 
   2  15   0      190.66      232.95     22.33 o 
   3  15   0      117.92      129.23     18.30 o 
   4  15   0      114.11      108.58     17.28 o 
   5  15   0      100.84      102.19     24.10 o 
   6  15   0        0.15        6.78     16.09 o 
   7  15   0        0.35        0.00     33.08 o 
   8  15   0        7.03        2.73     29.33 o 
   0  16   0       60.50       54.64     25.73 o 
   1  16   0       41.92       46.55     12.66 o 
   2  16   0      122.09      140.80     19.16 o 
   3  16   0       92.60      108.44     17.65 o 
   4  16   0        1.81       14.74     15.76 o 
   5  16   0        0.32       19.77     19.42 o 
   6  16   0       18.13       12.82     16.59 o 
   7  16   0       17.11       26.85     23.44 o 
   1  17   0      157.55      188.69     33.84 o 
   2  17   0       33.31       57.02     15.98 o 
   3  17   0        6.01       58.86     24.17 o 
   4  17   0        0.27        0.00     14.57 o 
   5  17   0        7.78       32.61     18.49 o 
   6  17   0        0.68       20.14     19.06 o 
   0  18   0       96.52       97.42     32.59 o 
   1  18   0        1.76       11.03     24.86 o 
   2  18   0       67.64       71.21     31.55 o 
   3  18   0        7.18        0.00     27.84 o 
   4  18   0      181.26      163.44     29.83 o 
   5  18   0        1.41        0.00     28.08 o 
   1  19   0        5.45       60.74     28.29 o 
   2  19   0        2.75       20.11     24.89 o 
   3  19   0       13.56       26.42     23.85 o 
 -12   1   1       21.31       73.76     15.90 o 
 -11   1   1       15.94       15.10     10.14 o 
 -10   1   1      120.00      119.14     15.51 o 
  -9   1   1      649.08      609.03     24.51 o 
  -8   1   1       51.68       55.75      9.73 o 
  -7   1   1     1520.05     1357.35     34.54 o 
  -6   1   1     3553.52     3416.43     83.06 o 
  -5   1   1      406.77      366.64     17.01 o 
  -4   1   1     3853.00     3898.70    100.83 o 
  -3   1   1    12013.13    12569.88    203.73 o 
  -2   1   1      621.75      660.99     13.63 o 
  -1   1   1      597.55      565.80      9.57 o 
   0   1   1     6654.10     6424.62    224.44 o 
   1   1   1    12833.78    13829.00    218.64 o 
   2   1   1     2029.31     2050.62     30.78 o 
   3   1   1       32.34       33.17      4.10 o 
   4   1   1        0.02        0.00      4.01 o 
   5   1   1       18.82       27.41      6.98 o 
   6   1   1      529.03      553.69     18.12 o 
   7   1   1      122.93      124.80     11.20 o 
   8   1   1      237.38      205.55     15.29 o 
   9   1   1      216.10      197.28     16.22 o 
  10   1   1        8.52       10.61      9.90 o 
  11   1   1      100.41      137.67     14.72 o 
  12   1   1       18.80       27.81     10.36 o 
 -12   2   1       18.17       29.76     14.45 o 
 -11   2   1       27.95       29.25     10.51 o 
 -10   2   1      315.25      315.23     20.83 o 
  -9   2   1       74.58       80.27     12.07 o 
  -8   2   1      302.44      347.70     17.51 o 
  -7   2   1      146.22      146.50     11.18 o 
  -6   2   1        1.72        9.37      4.19 o 
  -5   2   1     1336.33     1405.59     24.86 o 
  -4   2   1      227.86      229.93      8.32 o 
  -3   2   1     2096.02     2244.43     35.11 o 
  -2   2   1     1224.04     1396.15     21.48 o 
  -1   2   1      726.46      804.21     12.64 o 
   0   2   1     5521.68     5820.04     82.12 o 
   1   2   1     7187.70     7957.93    112.21 o 
   2   2   1        6.78        4.57      2.23 o 
   3   2   1        3.38        7.45      2.43 o 
   4   2   1       90.87      108.25      7.85 o 
   5   2   1      109.55       91.28      8.07 o 
   6   2   1        0.19        3.32      4.52 o 
   7   2   1      803.69      753.78     23.01 o 
   8   2   1        0.24        9.89      6.99 o 
   9   2   1      619.46      579.36     26.60 o 
  10   2   1       36.45       36.14     10.79 o 
  11   2   1       13.32       20.40     10.64 o 
  12   2   1        4.30       24.73     10.60 o 
 -12   3   1        0.07        7.66     12.71 o 
 -11   3   1       44.57       50.03     13.38 o 
 -10   3   1       51.79       43.89     10.40 o 
  -9   3   1      114.99      105.18     12.24 o 
  -8   3   1       29.27       44.45      8.39 o 
  -7   3   1       36.17       32.13      5.95 o 
  -6   3   1       14.66       10.53      4.43 o 
  -5   3   1      452.01      523.31     13.53 o 
  -4   3   1     2374.72     2501.92     35.83 o 
  -3   3   1     4030.71     4431.15     61.09 o 
  -2   3   1      120.96      189.47      6.21 o 
  -1   3   1    21131.82    22859.48    279.73 o 
   0   3   1      360.11      328.23     10.09 o 
   1   3   1     2194.47     2222.51     42.26 o 
   2   3   1     5996.64     6230.42     92.12 o 
   3   3   1        5.62        0.84      2.44 o 
   4   3   1     3286.47     3288.02     55.95 o 
   5   3   1       42.39       31.05      5.45 o 
   6   3   1       28.29       20.47      4.94 o 
   7   3   1        0.27        6.64      5.51 o 
   8   3   1      140.10      171.92     15.68 o 
   9   3   1       29.41       36.98     12.55 o 
  10   3   1        1.59       10.96      9.23 o 
  11   3   1        1.49       15.04     11.58 o 
  12   3   1       19.19       19.14     16.63 o 
 -12   4   1       34.63       34.65     17.63 o 
 -11   4   1      110.18      145.13     31.12 o 
 -10   4   1        9.59       18.60     12.08 o 
  -9   4   1       10.31       11.94      9.54 o 
  -8   4   1       27.91       73.41     11.41 o 
  -7   4   1       16.44       14.63      5.88 o 
  -6   4   1      101.44       88.36      8.19 o 
  -5   4   1      582.89      570.95     15.74 o 
  -4   4   1        5.08        7.40      3.69 o 
  -3   4   1     3016.13     3244.66     47.22 o 
  -2   4   1      598.75      594.94     12.61 o 
  -1   4   1    16279.48    18092.98    249.27 o 
   0   4   1     3382.20     3455.28    137.84 o 
   1   4   1     2082.83     2270.24     44.50 o 
   2   4   1      279.59      233.26     14.35 o 
   3   4   1     2514.84     2670.72     46.16 o 
   4   4   1      938.61     1020.73     23.81 o 
   5   4   1      734.85      717.65     20.46 o 
   6   4   1       87.12      105.05     11.24 o 
   7   4   1      473.85      400.13     25.92 o 
   8   4   1        0.84        0.74      8.16 o 
   9   4   1      300.33      257.02     20.88 o 
  10   4   1        0.68        0.50     10.31 o 
  11   4   1       19.12       23.30     15.74 o 
  12   4   1        9.10       19.93     16.93 o 
 -12   5   1        5.15        0.00     21.31 o 
 -11   5   1       22.78       16.39     15.29 o 
 -10   5   1       69.44       47.55     21.90 o 
  -9   5   1       35.76       55.01     13.35 o 
  -8   5   1       57.98       62.56     17.19 o 
  -7   5   1      331.72      350.06     16.45 o 
  -6   5   1     1227.74     1260.81     27.45 o 
  -5   5   1     1331.43     1262.10     26.19 o 
  -4   5   1      105.71      123.76     10.95 o 
  -3   5   1      753.11      738.05     16.18 o 
  -2   5   1    18186.77    19862.80    246.98 o 
  -1   5   1     7600.94     7897.75    114.26 o 
   0   5   1     2475.88     2644.73     50.16 o 
   1   5   1       35.42       58.58      6.90 o 
   2   5   1     7334.19     7379.27    117.60 o 
   3   5   1     1528.50     1696.60     34.23 o 
   4   5   1     3849.91     3478.42     53.34 o 
   5   5   1      425.40      437.13     14.57 o 
   6   5   1       34.39       46.39      8.35 o 
   7   5   1     1187.53      954.76     55.98 o 
   8   5   1      683.42      627.72     32.90 o 
   9   5   1        7.11       14.18      9.70 o 
  10   5   1       18.63        6.95     17.25 o 
  11   5   1        1.96       12.01     15.45 o 
  12   5   1        0.35        5.61     16.72 o 
 -12   6   1       14.47       15.67     22.82 o 
 -11   6   1        4.00       12.59     17.67 o 
 -10   6   1        9.87        7.28     15.26 o 
  -9   6   1       60.33       46.04     13.12 o 
  -8   6   1       48.03       27.51     12.02 o 
  -7   6   1       43.12       30.23      8.48 o 
  -6   6   1      863.35      766.82     33.95 o 
  -5   6   1       31.25       27.95      5.32 o 
  -4   6   1     1034.03     1039.99     24.60 o 
  -3   6   1      946.29      991.89     20.51 o 
  -2   6   1      139.86      147.43      8.62 o 
  -1   6   1      291.32      339.64     11.25 o 
   0   6   1     1672.33     1696.87     31.92 o 
   1   6   1      260.45      318.65     19.82 o 
   2   6   1     7143.18     8245.30    122.89 o 
   3   6   1     5993.68     6645.23    103.43 o 
   4   6   1      394.99      355.59     13.03 o 
   5   6   1      822.53      845.70     20.93 o 
   6   6   1       14.00       28.18      7.54 o 
   7   6   1       68.96       53.10     10.38 o 
   8   6   1     1749.21     1504.66     53.83 o 
   9   6   1      132.89      172.43     17.96 o 
  10   6   1        1.88        5.20     13.23 o 
  11   6   1       15.86       43.05     17.97 o 
 -11   7   1        0.28        6.14     19.38 o 
 -10   7   1       38.07       36.36     15.06 o 
  -9   7   1        2.77        0.00     10.53 o 
  -8   7   1     1267.60     1154.81     74.06 o 
  -7   7   1      358.86      355.40     25.08 o 
  -6   7   1      358.54      362.94     21.56 o 
  -5   7   1        1.07       12.42      4.84 o 
  -4   7   1      811.59      738.31     18.52 o 
  -3   7   1      104.78       76.36      7.49 o 
  -2   7   1       22.84       29.23     12.67 o 
  -1   7   1       45.03       25.57      4.79 o 
   0   7   1     2285.36     2269.12     41.31 o 
   1   7   1      166.56      138.01     11.57 o 
   2   7   1     1373.76     1428.48     30.86 o 
   3   7   1      120.28      170.03     13.54 o 
   4   7   1      242.16      263.81     15.03 o 
   5   7   1       62.46       68.89      9.40 o 
   6   7   1        0.18        0.59      9.28 o 
   7   7   1       33.83       33.03     11.53 o 
   8   7   1      145.62      160.70     20.93 o 
   9   7   1      215.37      273.50     26.55 o 
  10   7   1       90.37      104.69     19.66 o 
  11   7   1       34.93       44.73     17.57 o 
 -11   8   1        2.71        0.00     13.90 o 
 -10   8   1       89.83      108.31     33.21 o 
  -9   8   1        6.98       30.74     15.26 o 
  -8   8   1        8.78       33.79     15.28 o 
  -7   8   1       27.51       40.85     11.77 o 
  -6   8   1      239.00      208.22     18.95 o 
  -5   8   1     1248.19     1243.44     30.88 o 
  -4   8   1        7.74       11.49      5.31 o 
  -3   8   1      441.64      429.60     15.71 o 
  -2   8   1      340.75      459.49     15.41 o 
  -1   8   1       10.19        8.09      4.67 o 
   0   8   1      962.61      961.73     23.54 o 
   1   8   1      168.97      278.63     16.25 o 
   2   8   1     4478.92     4257.16     71.82 o 
   3   8   1     2187.98     2074.49     42.61 o 
   4   8   1      262.56      307.13     16.57 o 
   5   8   1      273.02      272.67     16.84 o 
   6   8   1     1618.69     1377.13     56.92 o 
   7   8   1       19.59       22.21      9.41 o 
   8   8   1        5.43        9.75     10.80 o 
   9   8   1        8.50        3.73     12.57 o 
  10   8   1        0.56        0.00     12.27 o 
  11   8   1        3.40        4.67     16.11 o 
 -11   9   1       13.64       30.70     16.47 o 
 -10   9   1        0.11       23.39     14.63 o 
  -9   9   1      112.94      102.60     22.04 o 
  -8   9   1       28.74       41.69     13.09 o 
  -7   9   1       96.51      113.47     16.58 o 
  -6   9   1      217.83      244.29     23.19 o 
  -5   9   1       28.78       23.01      9.54 o 
  -4   9   1     1754.38     1718.42     38.21 o 
  -3   9   1      203.92      280.63     14.76 o 
  -2   9   1       32.57       45.99      6.95 o 
  -1   9   1       39.67       24.73      5.74 o 
   0   9   1     1661.73     1728.69     36.27 o 
   1   9   1     2254.65     2312.15     53.08 o 
   2   9   1      145.08      156.04     12.88 o 
   3   9   1      287.54      315.00     16.64 o 
   4   9   1       85.74       76.50      9.69 o 
   5   9   1      481.29      446.49     30.12 o 
   6   9   1      915.95      858.07     28.52 o 
   7   9   1       50.53       41.56     16.35 o 
   8   9   1       20.39       35.73     12.73 o 
   9   9   1       10.88       31.40     14.04 o 
  10   9   1        5.00        0.00     14.45 o 
  11   9   1        0.27        0.00     21.91 o 
 -11  10   1       20.81       17.11     28.05 o 
 -10  10   1        1.71       18.52     18.83 o 
  -9  10   1       54.92       57.97     17.29 o 
  -8  10   1        0.44        0.00     20.70 o 
  -7  10   1      550.27      523.37     31.06 o 
  -6  10   1      138.51      173.57     21.74 o 
  -5  10   1      771.58      753.32     51.45 o 
  -4  10   1      149.10      170.80     13.20 o 
  -3  10   1      787.78      748.38     28.16 o 
  -2  10   1      177.09      200.16     13.20 o 
  -1  10   1     1516.79     1329.05     31.60 o 
   0  10   1      155.57      126.03     10.77 o 
   1  10   1       10.41       12.07      5.15 o 
   2  10   1        3.92       11.62      6.21 o 
   3  10   1      534.85      512.48     20.37 o 
   4  10   1      190.27      226.98     15.82 o 
   5  10   1        5.89        8.55      7.34 o 
   6  10   1       91.26       88.86     14.97 o 
   7  10   1        0.01        0.00      9.87 o 
   8  10   1        0.17       11.64     13.96 o 
   9  10   1       11.84       18.78     15.32 o 
  10  10   1        1.63       38.07     34.18 o 
 -10  11   1       44.20       26.46     17.62 o 
  -9  11   1       25.24        6.62     15.70 o 
  -8  11   1       31.87       32.52     16.07 o 
  -7  11   1       35.70       28.73     14.68 o 
  -6  11   1       43.30       18.82     10.13 o 
  -5  11   1      255.82      248.20     29.80 o 
  -4  11   1      450.29      456.27     27.11 o 
  -3  11   1       61.82       70.15      9.27 o 
  -2  11   1     1125.19     1076.38     40.89 o 
  -1  11   1      886.82      912.74     26.34 o 
   0  11   1       25.92       14.27      6.04 o 
   1  11   1       33.68       33.99     11.82 o 
   2  11   1       89.96      142.70     12.66 o 
   3  11   1       25.13       26.62      8.59 o 
   4  11   1        6.84        7.95      6.92 o 
   5  11   1       95.27      104.81     14.86 o 
   6  11   1      240.45      284.68     25.80 o 
   7  11   1       74.88       94.84     16.62 o 
   8  11   1       45.24       26.53     19.65 o 
   9  11   1       42.66       77.74     28.95 o 
  10  11   1       60.60       64.78     35.09 o 
 -10  12   1        5.35       30.83     18.17 o 
  -9  12   1       11.22       25.02     17.80 o 
  -8  12   1        2.53       27.38     15.46 o 
  -7  12   1       41.01       23.34     31.97 o 
  -6  12   1       20.42       27.89     11.77 o 
  -5  12   1       57.12       76.04     14.33 o 
  -4  12   1       59.44       72.64     13.07 o 
  -3  12   1      418.49      447.17     26.47 o 
  -2  12   1      254.23      247.66     16.22 o 
  -1  12   1     1375.90     1245.89     32.74 o 
   0  12   1      252.51      232.21     16.78 o 
   1  12   1     1063.98      908.75     32.26 o 
   2  12   1       11.79       23.54      7.25 o 
   3  12   1      351.59      324.69     19.36 o 
   4  12   1      143.98      182.94     19.77 o 
   5  12   1       42.28       43.60     12.67 o 
   6  12   1       61.91       43.69     13.20 o 
   7  12   1        3.97       15.14     12.03 o 
   8  12   1       10.75       29.76     19.29 o 
   9  12   1       15.95       51.64     29.02 o 
  -9  13   1        9.25       38.83     18.71 o 
  -8  13   1        8.34        7.91     17.07 o 
  -7  13   1       56.98       53.84     28.78 o 
  -6  13   1        3.11       12.89     16.99 o 
  -5  13   1       23.18       46.60     12.71 o 
  -4  13   1        0.31        5.05     10.74 o 
  -3  13   1      126.98      121.74     25.49 o 
  -2  13   1       24.17       18.54     10.02 o 
  -1  13   1      519.28      527.12     22.91 o 
   0  13   1       53.94       61.77     10.53 o 
   1  13   1      493.88      442.37     35.03 o 
   2  13   1      477.00      428.43     22.11 o 
   3  13   1       38.19       27.30     10.43 o 
   4  13   1      467.43      541.04     48.32 o 
   5  13   1       26.16       11.40     10.92 o 
   6  13   1       69.72      125.38     18.04 o 
   7  13   1       23.00       37.54     13.98 o 
   8  13   1       17.00       56.24     20.47 o 
   9  13   1        0.90       16.27     17.27 o 
  -9  14   1        9.86       45.81     20.25 o 
  -8  14   1       12.26        0.00     21.50 o 
  -7  14   1       40.14       15.20     18.62 o 
  -6  14   1        0.02       23.45     16.43 o 
  -5  14   1       19.18       36.92     17.65 o 
  -4  14   1        5.73       11.43     10.19 o 
  -3  14   1      245.59      271.67     50.62 o 
  -2  14   1     1039.84      964.58     36.81 o 
  -1  14   1      115.95      113.33     15.29 o 
   0  14   1        2.93        6.79      6.94 o 
   1  14   1       21.83        9.24      7.76 o 
   2  14   1       54.50       33.99     14.71 o 
   3  14   1        6.23        8.87     10.44 o 
   4  14   1       49.70       26.88     12.73 o 
   5  14   1        1.44       10.23     11.79 o 
   6  14   1       48.97       33.69     17.03 o 
   7  14   1       65.16      102.29     28.78 o 
   8  14   1       23.60       30.15     23.13 o 
  -8  15   1       23.98        8.22     17.89 o 
  -7  15   1       52.57       73.05     22.46 o 
  -6  15   1        8.30       33.51     17.31 o 
  -5  15   1      389.59      447.25     64.24 o 
  -4  15   1      160.82      173.01     48.47 o 
  -3  15   1        1.48       11.57     11.39 o 
  -2  15   1      279.12      269.04     40.88 o 
  -1  15   1      471.07      452.77     28.99 o 
   0  15   1      139.83      166.72     18.31 o 
   1  15   1      175.92      165.37     18.47 o 
   2  15   1        5.35       12.68     10.91 o 
   3  15   1      217.39      243.28     29.39 o 
   4  15   1      209.33      238.40     24.56 o 
   5  15   1        7.93        0.64     12.13 o 
   6  15   1        8.49       11.29     15.44 o 
   7  15   1       71.05       66.87     21.46 o 
   8  15   1      104.52      100.54     25.57 o 
  -7  16   1        5.54       13.16     18.94 o 
  -6  16   1       82.43      106.54     23.89 o 
  -5  16   1        4.98       38.39     29.19 o 
  -4  16   1       96.69      139.22     24.77 o 
  -3  16   1        0.03        9.04     14.24 o 
  -2  16   1        0.19       13.40     15.51 o 
  -1  16   1        0.35       13.04     11.09 o 
   0  16   1       57.55       66.69     17.83 o 
   1  16   1      141.72      126.25     18.14 o 
   2  16   1       17.68       12.53     12.16 o 
   3  16   1       29.10       35.08     18.42 o 
   4  16   1        4.57       40.68     14.50 o 
   5  16   1       66.62      102.88     29.99 o 
   6  16   1        3.00       23.96     34.74 o 
   7  16   1        0.13        9.96     19.63 o 
  -6  17   1       68.94      105.68     37.79 o 
  -5  17   1       32.56       78.27     23.78 o 
  -4  17   1        6.67       10.35     16.33 o 
  -3  17   1        0.13        0.00     15.06 o 
  -2  17   1        4.67        0.00     25.55 o 
  -1  17   1       33.61       18.87     15.72 o 
   0  17   1      148.49      145.58     24.93 o 
   1  17   1       43.76       46.14     16.92 o 
   2  17   1      108.15      135.19     19.86 o 
   3  17   1      109.54       70.30     22.76 o 
   4  17   1        8.61        0.00     17.40 o 
   5  17   1       70.80       45.11     31.06 o 
   6  17   1       21.26       24.74     20.38 o 
  -5  18   1        1.49       11.05     20.01 o 
  -4  18   1       56.53       39.94     19.59 o 
  -3  18   1        0.60       19.85     17.66 o 
  -2  18   1       25.96        4.23     45.07 o 
  -1  18   1       53.87      120.03     34.18 o 
   0  18   1      242.53      254.24     32.95 o 
   1  18   1       26.49        0.76     16.91 o 
   2  18   1        2.81       11.08     17.78 o 
   3  18   1        0.11        5.53     17.01 o 
   4  18   1        6.66        0.00     17.43 o 
   5  18   1        6.95       44.63     21.49 o 
  -3  19   1       12.58       42.41     23.96 o 
  -2  19   1        8.90      104.63     30.86 o 
  -1  19   1       13.05        0.00     23.51 o 
   0  19   1        4.80        0.00     22.95 o 
   1  19   1       37.00       43.04     19.56 o 
   2  19   1       37.95       54.71     29.19 o 
   3  19   1       12.81       12.34     25.93 o 
 -12   0   2       13.11       20.88     14.60 o 
 -11   0   2       75.45       23.78     22.40 o 
 -10   0   2      201.75      147.20     34.57 o 
  -9   0   2      118.65       78.73     38.55 o 
  -8   0   2      486.20      416.52     30.11 o 
  -7   0   2     1378.70     1247.17     49.96 o 
  -6   0   2        0.06        7.28      8.81 o 
  -5   0   2        1.15        0.00      6.66 o 
  -4   0   2       58.40       17.44     24.23 o 
  -3   0   2        6.26        0.74      3.05 o 
  -2   0   2       58.39       66.47      5.51 o 
  -1   0   2    18279.54    20048.33    317.51 o 
   1   0   2     9758.71    10236.04    164.13 o 
   2   0   2    18056.37    19112.75    374.35 o 
   3   0   2      181.77      172.91     25.76 o 
   4   0   2      210.59      226.12     18.12 o 
   5   0   2     1421.07     1255.18     69.41 o 
   6   0   2      577.93      639.81     50.65 o 
   7   0   2       31.72       45.28     19.69 o 
   8   0   2      150.70      142.74     17.25 o 
   9   0   2       31.42       60.22     14.40 o 
  10   0   2       39.27       14.44     12.97 o 
  11   0   2       44.40       38.49     13.54 o 
  12   0   2        8.62        0.00     16.40 o 
 -12   1   2        1.34       13.81     11.81 o 
 -11   1   2       68.40       72.28     13.08 o 
 -10   1   2      118.28      132.31     13.57 o 
  -9   1   2        7.28        6.61     11.54 o 
  -8   1   2        2.80       11.06      6.52 o 
  -7   1   2      138.40      126.56     14.89 o 
  -6   1   2      967.27      911.36     42.61 o 
  -5   1   2      774.58      785.08     31.85 o 
  -4   1   2      360.42      411.06     14.90 o 
  -3   1   2     5419.34     5470.18     72.58 o 
  -2   1   2     2636.38     2820.47     42.52 o 
  -1   1   2      589.01      700.76     19.28 o 
   0   1   2     5662.27     6450.69     81.49 o 
   1   1   2     1196.74     1195.86     21.70 o 
   2   1   2        5.68        8.60      2.85 o 
   3   1   2     7201.81     7361.00     98.50 o 
   4   1   2     4921.40     4743.36     69.53 o 
   5   1   2      661.36      574.01     20.70 o 
   6   1   2      490.37      506.70     18.68 o 
   7   1   2        0.20        3.38      5.51 o 
   8   1   2       97.63       94.70     12.50 o 
   9   1   2       10.61       21.44     10.16 o 
  10   1   2        5.75       31.22      9.11 o 
  11   1   2       31.31       42.34     11.55 o 
  12   1   2        5.06       22.11      9.67 o 
 -12   2   2       10.16        7.77     16.04 o 
 -11   2   2        1.89       17.12     11.16 o 
 -10   2   2      417.88      467.72     23.53 o 
  -9   2   2       17.27       16.40      7.51 o 
  -8   2   2       73.64       92.40      9.25 o 
  -7   2   2       46.19       55.96      9.80 o 
  -6   2   2      708.04      704.29     21.06 o 
  -5   2   2      166.03      129.25      9.45 o 
  -4   2   2     5655.72     5688.55     87.03 o 
  -3   2   2    16804.49    19195.66    216.02 o 
  -2   2   2    26632.24    30043.80    367.02 o 
  -1   2   2     1024.68     1269.50     21.46 o 
   0   2   2     7210.47     8134.58    102.25 o 
   1   2   2     5008.27     5662.32     82.67 o 
   2   2   2      254.25      161.64      8.54 o 
   3   2   2      543.20      553.84     11.81 o 
   4   2   2      469.02      459.48     14.29 o 
   5   2   2       15.46       16.20      5.10 o 
   6   2   2      448.81      437.88     23.72 o 
   7   2   2      115.02      111.42     11.43 o 
   8   2   2       78.12       90.98     15.07 o 
   9   2   2      231.30      204.38     17.19 o 
  10   2   2        2.16       19.87     10.03 o 
  11   2   2       12.65       30.82     11.10 o 
  12   2   2        3.38       43.08     15.67 o 
 -12   3   2        5.95        0.00     12.18 o 
 -11   3   2       23.65       35.55     12.17 o 
 -10   3   2       29.56       24.21     12.63 o 
  -9   3   2      323.98      294.29     17.73 o 
  -8   3   2        0.16        0.00      5.19 o 
  -7   3   2      107.26      100.12      8.55 o 
  -6   3   2      109.35      112.44      8.08 o 
  -5   3   2     4372.10     4337.64     57.91 o 
  -4   3   2     1450.64     1326.73     21.81 o 
  -3   3   2      146.11      124.36      5.88 o 
  -2   3   2    13733.24    15297.07    190.10 o 
  -1   3   2       92.22      110.67      5.53 o 
   0   3   2     2074.85     2270.68     36.21 o 
   1   3   2     1845.28     2111.03     35.55 o 
   2   3   2       34.44       32.69      4.48 o 
   3   3   2     1050.76     1077.17     20.14 o 
   4   3   2     1597.92     1655.39     29.44 o 
   5   3   2       34.21       45.61      5.90 o 
   6   3   2       61.50       71.97      8.49 o 
   7   3   2     1178.82     1077.51     29.13 o 
   8   3   2      604.28      636.38     24.95 o 
   9   3   2       41.49       49.17     11.60 o 
  10   3   2        0.31       15.80     10.35 o 
  11   3   2       21.99       44.61     14.06 o 
  12   3   2       23.88       48.34     13.69 o 
 -12   4   2       33.97       35.72     22.68 o 
 -11   4   2      128.08      189.55     23.25 o 
 -10   4   2       44.76       51.37     15.72 o 
  -9   4   2      159.07      117.43     13.94 o 
  -8   4   2       32.99       38.29      7.14 o 
  -7   4   2      475.31      453.44     15.38 o 
  -6   4   2      183.45      252.02     12.52 o 
  -5   4   2     2168.20     1962.02     34.54 o 
  -4   4   2       12.65       12.01      3.49 o 
  -3   4   2      197.25      188.13      7.21 o 
  -2   4   2     1669.34     1640.13     25.62 o 
  -1   4   2      521.34      483.30     10.53 o 
   0   4   2     9956.28    10918.04    153.77 o 
   1   4   2      775.43      820.42     18.51 o 
   2   4   2     2136.65     1996.85     36.84 o 
   3   4   2      211.56      228.33     12.21 o 
   4   4   2     1631.54     1613.09     30.54 o 
   5   4   2      638.79      660.69     17.12 o 
   6   4   2       54.01       54.71      8.81 o 
   7   4   2      708.49      669.51     25.40 o 
   8   4   2        8.53        6.14      8.61 o 
   9   4   2       14.56       28.38     10.63 o 
  10   4   2       62.44       58.53     14.66 o 
  11   4   2        8.98       21.55     15.76 o 
 -12   5   2        0.28        0.00     20.32 o 
 -11   5   2       59.80       48.61     19.61 o 
 -10   5   2       25.95       30.23     13.12 o 
  -9   5   2        0.09        3.45     10.41 o 
  -8   5   2      660.26      588.85     28.10 o 
  -7   5   2      492.85      456.69     17.39 o 
  -6   5   2      396.65      467.43     26.14 o 
  -5   5   2       24.14       43.42      5.74 o 
  -4   5   2      790.65      760.30     17.26 o 
  -3   5   2      196.77      261.36      9.02 o 
  -2   5   2     6056.35     6451.11     85.39 o 
  -1   5   2     4456.30     4883.10     73.59 o 
   0   5   2       59.59       72.94      6.64 o 
   1   5   2     6984.63     7389.91    109.12 o 
   2   5   2     1940.56     1978.88     37.47 o 
   3   5   2       43.14       47.80      6.48 o 
   4   5   2      221.94      203.25     23.19 o 
   5   5   2      769.30      631.55     48.84 o 
   6   5   2       87.06       94.40     10.69 o 
   7   5   2       95.75       83.18     11.54 o 
   8   5   2        5.57       12.49      9.41 o 
   9   5   2        0.01       18.47     10.55 o 
  10   5   2        0.78        0.00     10.69 o 
  11   5   2        0.32       14.85     16.52 o 
 -12   6   2        9.85       21.70     31.06 o 
 -11   6   2      171.37       92.99     34.32 o 
 -10   6   2      143.79      169.60     20.84 o 
  -9   6   2        4.02        3.24     10.21 o 
  -8   6   2      116.85      117.54     16.71 o 
  -7   6   2      144.81      140.02     12.21 o 
  -6   6   2      194.70      190.92     18.28 o 
  -5   6   2      419.20      435.26     22.44 o 
  -4   6   2      358.75      379.80     12.39 o 
  -3   6   2       77.27      107.53      6.89 o 
  -2   6   2      122.83      160.88      7.48 o 
  -1   6   2     3255.95     3406.68     55.27 o 
   0   6   2     3750.28     4075.39     64.78 o 
   1   6   2      521.11      415.09     13.68 o 
   2   6   2        1.61        3.72      4.39 o 
   3   6   2     2241.15     2288.60     52.49 o 
   4   6   2     5192.44     5030.23     99.22 o 
   5   6   2      229.10      174.68     16.70 o 
   6   6   2        3.88        4.97      6.14 o 
   7   6   2       30.77       26.79      9.03 o 
   8   6   2        5.53        1.59      8.75 o 
   9   6   2       88.58       90.33     22.47 o 
  10   6   2       11.26       23.68     15.17 o 
  11   6   2       50.30       86.71     20.29 o 
 -12   7   2        7.11       46.61     29.47 o 
 -11   7   2       51.07       49.40     40.56 o 
 -10   7   2       19.42       38.49     35.74 o 
  -9   7   2        5.31        0.00     10.01 o 
  -8   7   2      874.64      846.81     34.71 o 
  -7   7   2       13.70       12.39      9.52 o 
  -6   7   2      206.62      258.06     13.28 o 
  -5   7   2       25.27       28.15      5.52 o 
  -4   7   2     1588.50     1569.37     34.66 o 
  -3   7   2     5068.54     5704.87     79.92 o 
  -2   7   2     5088.59     5128.47     80.08 o 
  -1   7   2      977.21      963.90     22.30 o 
   0   7   2     1951.85     1949.61     37.12 o 
   1   7   2     2493.33     2607.23     54.79 o 
   2   7   2     1593.77     1523.23     38.95 o 
   3   7   2        8.56        3.66      4.81 o 
   4   7   2       13.28       11.96      6.88 o 
   5   7   2      156.03      113.50     13.18 o 
   6   7   2      400.59      407.24     21.68 o 
   7   7   2       66.36      102.39     12.61 o 
   8   7   2       20.26       23.22     12.14 o 
   9   7   2      128.09      110.05     19.58 o 
  10   7   2      247.65      269.91     28.69 o 
  11   7   2       68.57       68.92     19.79 o 
 -11   8   2       34.14       64.49     29.71 o 
 -10   8   2        4.05        4.86     14.58 o 
  -9   8   2        1.47       27.86     14.91 o 
  -8   8   2       76.96      117.81     16.65 o 
  -7   8   2       35.12       51.26     11.84 o 
  -6   8   2      462.93      453.36     20.09 o 
  -5   8   2      251.26      235.60     15.54 o 
  -4   8   2     1140.22      987.31     22.48 o 
  -3   8   2      356.37      328.41     18.91 o 
  -2   8   2     2333.22     2227.12     41.77 o 
  -1   8   2        0.02        0.00      5.36 o 
   0   8   2      378.49      307.99     14.82 o 
   1   8   2      147.16      156.58     18.17 o 
   2   8   2      861.00      809.28     34.39 o 
   3   8   2     1339.22     1322.21     32.34 o 
   4   8   2       81.23       89.40     13.34 o 
   5   8   2      364.10      349.96     19.38 o 
   6   8   2      778.83      705.14     26.27 o 
   7   8   2        0.33        0.83      8.09 o 
   8   8   2       51.16       49.40     15.55 o 
   9   8   2        0.11        7.40     12.38 o 
  10   8   2        4.42       12.42     14.93 o 
  11   8   2        0.09        1.72     19.49 o 
 -11   9   2       13.93       48.38     18.26 o 
 -10   9   2        1.99        0.00     15.14 o 
  -9   9   2       54.95       68.89     18.96 o 
  -8   9   2      126.05      140.04     37.44 o 
  -7   9   2       99.22       96.63     17.40 o 
  -6   9   2       46.41       65.31      9.97 o 
  -5   9   2      372.81      339.60     24.08 o 
  -4   9   2     4507.71     4345.99     74.72 o 
  -3   9   2       66.73       98.90     13.25 o 
  -2   9   2     1493.33     1628.81     36.89 o 
  -1   9   2     1979.38     2071.51     41.25 o 
   0   9   2     2275.54     2296.58     44.67 o 
   1   9   2       43.86       51.02     17.47 o 
   2   9   2      122.72      143.46     13.77 o 
   3   9   2       71.26       64.06      9.15 o 
   4   9   2        0.58        7.42      6.12 o 
   5   9   2        0.03        3.69      6.14 o 
   6   9   2       13.01       32.93      8.36 o 
   7   9   2       36.36       28.37      9.98 o 
   8   9   2      140.56      141.45     25.04 o 
   9   9   2        1.99        9.49     12.88 o 
  10   9   2       25.47       36.85     20.91 o 
 -11  10   2       46.22       37.60     18.20 o 
 -10  10   2        9.06       30.50     17.43 o 
  -9  10   2       16.00        0.00     13.60 o 
  -8  10   2       62.95       55.73     18.06 o 
  -7  10   2      703.97      708.98     47.46 o 
  -6  10   2       33.10       22.44     11.45 o 
  -5  10   2      427.88      391.48     24.61 o 
  -4  10   2      429.98      510.76     25.92 o 
  -3  10   2      142.69      145.41     20.57 o 
  -2  10   2     1330.45     1290.46     30.80 o 
  -1  10   2     2408.40     2280.51     45.67 o 
   0  10   2       45.14       54.62      7.95 o 
   1  10   2        3.17        7.86      5.67 o 
   2  10   2     4086.14     4035.48     84.86 o 
   3  10   2      753.88      758.57     38.56 o 
   4  10   2      123.73      108.87     11.95 o 
   5  10   2      160.89      151.40     16.40 o 
   6  10   2      515.41      475.18     24.52 o 
   7  10   2      111.89      114.06     16.95 o 
   8  10   2      229.41      189.77     22.25 o 
   9  10   2       23.94        7.04     11.63 o 
  10  10   2       20.03        9.21     15.59 o 
 -10  11   2       10.88        0.00     15.56 o 
  -9  11   2       37.39       37.33     21.29 o 
  -8  11   2       14.12       28.16     17.24 o 
  -7  11   2       21.74        8.81     13.74 o 
  -6  11   2      126.60      149.85     23.72 o 
  -5  11   2       68.32       66.11     12.97 o 
  -4  11   2      197.57      237.15     28.17 o 
  -3  11   2        3.73       10.00      7.73 o 
  -2  11   2      106.68      110.18     10.68 o 
  -1  11   2        0.04       10.98      5.79 o 
   0  11   2      268.23      298.27     16.72 o 
   1  11   2        1.11       11.91      6.13 o 
   2  11   2      211.56      214.22     15.51 o 
   3  11   2       27.47       26.13      7.22 o 
   4  11   2       89.40      102.81     13.94 o 
   5  11   2        5.05       18.96      8.30 o 
   6  11   2      275.93      243.57     23.41 o 
   7  11   2       28.75       38.70     23.00 o 
   8  11   2      206.19      236.46     29.84 o 
   9  11   2       18.36        1.21     14.48 o 
  10  11   2       33.37       79.79     29.68 o 
 -10  12   2        2.37        1.62     15.37 o 
  -9  12   2       10.67        0.00     32.56 o 
  -8  12   2        7.68        0.00     14.52 o 
  -7  12   2       60.62       67.20     20.80 o 
  -6  12   2       65.84       77.83     20.43 o 
  -5  12   2       49.31       44.18     11.90 o 
  -4  12   2      104.02      100.53     14.93 o 
  -3  12   2       25.87       13.24      9.29 o 
  -2  12   2      227.64      239.78     19.45 o 
  -1  12   2        0.18        4.04      6.01 o 
   0  12   2      200.33      230.67     15.97 o 
   1  12   2        0.53        1.35      5.74 o 
   2  12   2      183.62      206.26     15.61 o 
   3  12   2      159.48      181.33     15.44 o 
   4  12   2      960.53      897.12     29.69 o 
   5  12   2      310.51      341.23     26.67 o 
   6  12   2        1.14        0.00     10.17 o 
   7  12   2       70.36       84.71     16.99 o 
   8  12   2       40.85        5.32     13.22 o 
   9  12   2       19.94       11.29     28.71 o 
  -9  13   2        6.58       19.59     28.36 o 
  -8  13   2       26.54       40.22     18.56 o 
  -7  13   2        0.21        0.00     14.25 o 
  -6  13   2       50.99      102.56     32.94 o 
  -5  13   2       43.42       37.65     16.32 o 
  -4  13   2       45.43       61.56     13.01 o 
  -3  13   2      240.88      260.43     21.93 o 
  -2  13   2      535.24      564.90     28.90 o 
  -1  13   2      185.32      178.85     14.74 o 
   0  13   2        0.18        9.34      7.16 o 
   1  13   2       28.90       35.37      8.49 o 
   2  13   2      277.81      278.39     18.86 o 
   3  13   2       69.85       80.15     12.93 o 
   4  13   2      116.06      116.79     28.36 o 
   5  13   2      140.27      161.57     19.37 o 
   6  13   2        0.35       17.64     18.18 o 
   7  13   2       62.80       53.98     30.98 o 
   8  13   2       37.19       50.52     15.56 o 
   9  13   2       27.83       41.41     38.97 o 
  -9  14   2       21.12       37.26     21.85 o 
  -8  14   2       18.02       14.07     16.34 o 
  -7  14   2       25.12       32.19     17.87 o 
  -6  14   2        8.91       15.30     23.33 o 
  -5  14   2        0.85        3.49     20.56 o 
  -4  14   2      137.63      151.02     24.28 o 
  -3  14   2      182.70      179.31     19.40 o 
  -2  14   2        1.03       17.28     10.03 o 
  -1  14   2      155.30      154.40     17.87 o 
   0  14   2      315.97      353.31     21.07 o 
   1  14   2      118.14      124.37     16.24 o 
   2  14   2      957.82      884.61     31.16 o 
   3  14   2       37.69       29.30     12.42 o 
   4  14   2      153.22      171.62     20.53 o 
   5  14   2       23.20       39.17     20.02 o 
   6  14   2       27.51        0.00     14.43 o 
   7  14   2        3.58       11.56     15.28 o 
   8  14   2        8.95       42.13     18.83 o 
  -8  15   2        0.85       13.13     17.34 o 
  -7  15   2       12.80       18.08     17.51 o 
  -6  15   2      150.36      115.73     23.99 o 
  -5  15   2       27.17       73.25     20.40 o 
  -4  15   2        5.61       22.67     19.90 o 
  -3  15   2      187.59      178.01     33.98 o 
  -2  15   2       36.78       15.16     10.29 o 
  -1  15   2       33.38       28.44     12.00 o 
   0  15   2        2.15       18.86     12.83 o 
   1  15   2      175.82      156.18     16.07 o 
   2  15   2       26.05       27.48     12.10 o 
   3  15   2       30.49       41.87     13.63 o 
   4  15   2       44.12       36.75     17.96 o 
   5  15   2      118.09      130.64     19.40 o 
   6  15   2       60.52       56.41     16.63 o 
   7  15   2       78.49      112.59     24.87 o 
  -7  16   2        8.62        0.00     14.66 o 
  -6  16   2       21.19       47.04     18.26 o 
  -5  16   2       25.51       43.63     18.97 o 
  -4  16   2       67.72       53.83     19.43 o 
  -3  16   2        0.11        0.00     12.38 o 
  -2  16   2        0.45        7.57     13.53 o 
  -1  16   2        4.73       24.68     16.93 o 
   0  16   2        2.32        0.00     10.53 o 
   1  16   2        9.26       12.29     14.13 o 
   2  16   2        0.04        0.00     11.40 o 
   3  16   2        7.54       10.65     13.41 o 
   4  16   2       32.55       55.33     20.04 o 
   5  16   2       93.77      103.88     19.52 o 
   6  16   2       52.33       34.38     38.76 o 
   7  16   2        7.77       46.84     22.78 o 
  -6  17   2       11.89       14.73     16.90 o 
  -5  17   2       17.37       61.13     27.81 o 
  -4  17   2       15.88       14.33     15.81 o 
  -3  17   2       29.38       20.25     18.76 o 
  -2  17   2       12.59       25.69     17.92 o 
  -1  17   2       34.38       38.73     17.44 o 
   0  17   2       62.98       46.10     17.61 o 
   1  17   2        1.51        0.00     13.88 o 
   2  17   2       18.68       24.52     16.95 o 
   3  17   2        1.32       20.47     13.69 o 
   4  17   2        0.02       21.63     14.17 o 
   5  17   2        1.39       44.31     20.54 o 
   6  17   2        0.15        0.18     49.30 o 
  -5  18   2       55.03       51.85     22.46 o 
  -4  18   2       22.48       44.89     19.69 o 
  -3  18   2      145.97      165.56     28.01 o 
  -2  18   2        3.15       16.26     16.79 o 
  -1  18   2       99.24       81.54     30.02 o 
   0  18   2        7.05       44.86     25.24 o 
   1  18   2        0.42        0.00     16.83 o 
   2  18   2       63.56       71.37     32.90 o 
   3  18   2       38.35       49.42     21.22 o 
   4  18   2        5.24        4.63     18.19 o 
  -3  19   2        1.67        7.66     16.22 o 
  -2  19   2        5.50        0.76     24.82 o 
  -1  19   2       32.47       74.82     28.85 o 
   0  19   2        0.06        8.46     22.88 o 
   1  19   2       25.23        0.00     24.20 o 
   2  19   2        2.45       12.45     29.05 o 
   3  19   2       15.72       51.80     33.49 o 
 -13   1   3       14.14       44.27     20.59 o 
 -12   1   3       40.84       72.11     15.50 o 
 -11   1   3      287.78      320.11     30.53 o 
 -10   1   3      198.51      215.26     27.12 o 
  -9   1   3       45.68       56.45      9.38 o 
  -8   1   3      147.13      203.63     15.07 o 
  -7   1   3        4.41        3.98      5.30 o 
  -6   1   3     1055.05     1096.83     42.95 o 
  -5   1   3     3075.09     3211.98     54.98 o 
  -4   1   3     1506.92     1399.79     27.42 o 
  -3   1   3      714.50      805.29     19.96 o 
  -2   1   3     4113.07     4264.82     62.17 o 
  -1   1   3        6.97       18.78      4.06 o 
   0   1   3     6507.27     7154.13     98.45 o 
   1   1   3      691.60      725.83     13.92 o 
   2   1   3    11286.72    11894.59    151.20 o 
   3   1   3     1703.42     1712.06     30.80 o 
   4   1   3       37.71       45.74      7.07 o 
   5   1   3     2437.23     2481.26     45.06 o 
   6   1   3      108.27      133.99     11.49 o 
   7   1   3      224.28      206.18     15.10 o 
   8   1   3      158.87      192.71     17.94 o 
   9   1   3      125.91      116.51     12.69 o 
  10   1   3        4.31        8.23      8.50 o 
  11   1   3       29.80       23.24     10.00 o 
 -12   2   3        7.08        7.65     12.56 o 
 -11   2   3        6.79       32.76     11.73 o 
 -10   2   3       84.00       69.15     14.29 o 
  -9   2   3        4.67        4.10      6.26 o 
  -8   2   3      548.83      540.06     21.43 o 
  -7   2   3      373.52      356.99     26.80 o 
  -6   2   3      699.39      633.17     17.47 o 
  -5   2   3      923.75      902.00     19.82 o 
  -4   2   3      783.16      717.21     15.62 o 
  -3   2   3    24935.37    28478.57    349.10 o 
  -2   2   3     1799.55     2147.95     34.79 o 
  -1   2   3        0.39        0.69      1.74 o 
   0   2   3     2125.68     2135.78     30.91 o 
   1   2   3     1298.38     1425.34     22.59 o 
   2   2   3    11022.41    11060.16    158.95 o 
   3   2   3     8518.17     9145.97    136.29 o 
   4   2   3     7216.70     7518.79    104.42 o 
   5   2   3      616.89      599.50     23.06 o 
   6   2   3       53.04       37.04      7.19 o 
   7   2   3      101.13       99.74     13.53 o 
   8   2   3       38.74       35.83     12.95 o 
   9   2   3       15.01        8.24      9.08 o 
  10   2   3       29.42       18.21     11.40 o 
  11   2   3       16.45       26.75     11.08 o 
 -12   3   3        2.01        0.00     16.52 o 
 -11   3   3       68.23       48.07     12.92 o 
 -10   3   3       24.83       14.64      9.44 o 
  -9   3   3      217.93      217.59     16.71 o 
  -8   3   3       79.32       80.05      8.45 o 
  -7   3   3      294.71      289.37     14.37 o 
  -6   3   3      146.32      172.10      9.40 o 
  -5   3   3     3018.50     3131.12     43.68 o 
  -4   3   3       54.24       85.53      5.28 o 
  -3   3   3      809.32      843.84     15.68 o 
  -2   3   3     2101.57     2337.75     38.52 o 
  -1   3   3     4194.09     4805.38     63.21 o 
   0   3   3      631.98      550.74     12.35 o 
   1   3   3     5982.55     6510.35     96.31 o 
   2   3   3     2454.05     2405.31     42.80 o 
   3   3   3      123.35      141.52     10.18 o 
   4   3   3      211.21      246.92     14.58 o 
   5   3   3        9.75       20.49      4.53 o 
   6   3   3      173.06      176.61     14.88 o 
   7   3   3      224.58      198.87     17.19 o 
   8   3   3       50.92       66.02     11.83 o 
   9   3   3        4.47       19.63     10.68 o 
  10   3   3       24.22       32.39     13.78 o 
  11   3   3        0.26       17.50     10.84 o 
 -12   4   3       12.13       79.05     34.74 o 
 -11   4   3       29.88       68.60     35.68 o 
 -10   4   3       37.04        6.80      9.37 o 
  -9   4   3       46.71       27.15      9.32 o 
  -8   4   3       68.23       80.18      8.46 o 
  -7   4   3      153.68      162.93     10.11 o 
  -6   4   3      559.68      589.90     18.30 o 
  -5   4   3      488.98      462.13     16.48 o 
  -4   4   3      537.73      457.45     12.88 o 
  -3   4   3     8474.84     8715.14    112.66 o 
  -2   4   3      845.97      960.21     20.21 o 
  -1   4   3    15497.19    15915.79    198.15 o 
   0   4   3     3038.65     3105.26     49.60 o 
   1   4   3     2699.52     2757.79     46.42 o 
   2   4   3     2734.74     2731.85     48.02 o 
   3   4   3      158.02      160.68     11.17 o 
   4   4   3     1196.28     1173.01     29.54 o 
   5   4   3        5.42       17.15      6.12 o 
   6   4   3       83.01       59.04     13.57 o 
   7   4   3      777.41      698.55     28.35 o 
   8   4   3        5.91        9.01      8.75 o 
   9   4   3        3.94        9.59      9.92 o 
  10   4   3       76.34       83.83     15.28 o 
  11   4   3       44.55       53.74     18.42 o 
 -12   5   3        8.51       28.95     21.77 o 
 -11   5   3      124.44      103.94     35.99 o 
 -10   5   3       86.79       45.21     23.65 o 
  -9   5   3      287.42      248.84     27.28 o 
  -8   5   3      272.40      311.69     21.33 o 
  -7   5   3      132.45      129.28     10.45 o 
  -6   5   3      466.03      502.10     16.10 o 
  -5   5   3       28.44       42.22      5.59 o 
  -4   5   3      757.47      792.45     17.14 o 
  -3   5   3     5695.65     5631.81     76.24 o 
  -2   5   3     5426.97     6116.44     81.40 o 
  -1   5   3      631.72      710.40     14.76 o 
   0   5   3     4281.89     4266.94     66.55 o 
   1   5   3     3455.40     3551.29     58.41 o 
   2   5   3       98.13      153.51     10.97 o 
   3   5   3      117.34      123.77     10.27 o 
   4   5   3      126.12      103.52     10.33 o 
   5   5   3      135.31      128.07     12.29 o 
   6   5   3       53.75       42.78     15.41 o 
   7   5   3      385.71      406.99     23.72 o 
   8   5   3       41.91       57.01     12.00 o 
   9   5   3        8.87       12.23     10.92 o 
  10   5   3      122.36      160.72     31.36 o 
  11   5   3        6.75        9.54     16.15 o 
 -12   6   3        2.27       30.30     17.69 o 
 -11   6   3        7.74       20.28     16.68 o 
 -10   6   3       15.20       17.06     14.94 o 
  -9   6   3      306.27      266.03     23.39 o 
  -8   6   3      586.07      557.79     28.72 o 
  -7   6   3        9.44        6.08      6.63 o 
  -6   6   3     1481.41     1399.42     29.03 o 
  -5   6   3      959.02     1061.71     33.70 o 
  -4   6   3     2187.94     2521.34     40.46 o 
  -3   6   3     5284.08     5846.49     80.03 o 
  -2   6   3     1512.95     1463.25     25.47 o 
  -1   6   3      313.76      302.99     10.71 o 
   0   6   3      101.23      123.83     10.12 o 
   1   6   3       14.47       17.64      6.95 o 
   2   6   3       89.35       68.58      7.96 o 
   3   6   3      718.43      727.45     21.75 o 
   4   6   3      581.55      605.90     23.75 o 
   5   6   3       32.52       39.09      7.86 o 
   6   6   3       15.81       16.77      6.64 o 
   7   6   3       12.29       29.09      9.27 o 
   8   6   3      135.55      156.85     17.20 o 
   9   6   3       42.64       35.10     12.17 o 
  10   6   3        0.08        0.00     12.88 o 
  11   6   3       76.25       83.38     21.41 o 
 -12   7   3       77.34      106.97     26.77 o 
 -11   7   3       24.27       36.88     35.88 o 
 -10   7   3        3.09       10.33     14.39 o 
  -9   7   3       39.51       50.48     17.82 o 
  -8   7   3      138.63      141.82     17.32 o 
  -7   7   3       14.91       10.87     12.07 o 
  -6   7   3      948.25      895.51     26.44 o 
  -5   7   3     2242.04     2347.62     40.53 o 
  -4   7   3      580.07      493.81     13.85 o 
  -3   7   3       10.51       23.25      4.44 o 
  -2   7   3      292.62      323.77     10.90 o 
  -1   7   3      547.41      584.44     18.99 o 
   0   7   3       42.49       56.26      9.33 o 
   1   7   3      190.54      182.06     14.14 o 
   2   7   3      364.03      324.06     15.39 o 
   3   7   3       35.16       31.06      7.14 o 
   4   7   3     1086.69     1068.08     29.45 o 
   5   7   3      636.63      554.45     22.15 o 
   6   7   3     1718.38     1431.58     49.20 o 
   7   7   3      154.96      146.29     16.55 o 
   8   7   3      226.11      245.88     31.20 o 
   9   7   3      105.68      113.58     22.99 o 
  10   7   3        0.08        0.00     14.11 o 
  11   7   3        0.32        4.68     17.03 o 
 -11   8   3      105.53       77.63     21.09 o 
 -10   8   3      158.27      176.80     27.47 o 
  -9   8   3       20.07       11.82     15.05 o 
  -8   8   3      162.91      129.70     22.90 o 
  -7   8   3      969.00      824.02     31.81 o 
  -6   8   3     1134.75     1021.05     29.50 o 
  -5   8   3      646.31      662.56     22.37 o 
  -4   8   3      818.68      824.12     19.66 o 
  -3   8   3     1331.64     1307.69     25.66 o 
  -2   8   3     3620.36     3877.38     64.44 o 
  -1   8   3      419.35      459.39     17.07 o 
   0   8   3      836.36      928.91     23.65 o 
   1   8   3     1698.86     1585.08     45.51 o 
   2   8   3     2300.39     2063.31     42.70 o 
   3   8   3      351.30      367.51     18.29 o 
   4   8   3      191.67      184.30     17.91 o 
   5   8   3      866.24      680.80     29.16 o 
   6   8   3      626.98      633.91     32.17 o 
   7   8   3      104.93      146.61     18.91 o 
   8   8   3        1.25        5.67      8.99 o 
   9   8   3        6.94        0.00     23.37 o 
  10   8   3        1.67        5.61     16.06 o 
 -11   9   3       11.03        8.67     15.98 o 
 -10   9   3        5.20        7.09     14.66 o 
  -9   9   3       49.13       42.76     16.41 o 
  -8   9   3      218.39      129.76     22.36 o 
  -7   9   3      118.37      146.62     29.19 o 
  -6   9   3      847.01      742.93     47.65 o 
  -5   9   3      261.89      200.58     14.98 o 
  -4   9   3      636.14      620.52     21.98 o 
  -3   9   3       50.65       67.42      7.48 o 
  -2   9   3      149.10      235.13     16.67 o 
  -1   9   3      522.36      527.80     17.30 o 
   0   9   3       85.37      112.88     10.23 o 
   1   9   3      456.13      430.35     20.08 o 
   2   9   3      130.79      147.78     12.10 o 
   3   9   3       77.04       77.09     12.44 o 
   4   9   3       62.25      109.48     19.29 o 
   5   9   3        7.34        5.57      6.72 o 
   6   9   3       11.27        8.08      8.23 o 
   7   9   3       39.51        9.54      8.89 o 
   8   9   3        1.59        5.23     11.00 o 
   9   9   3       39.60       47.14     14.66 o 
  10   9   3        0.03       10.19     14.12 o 
 -11  10   3        9.17       32.54     19.94 o 
 -10  10   3        0.42        0.00     14.84 o 
  -9  10   3        1.71        7.25     17.23 o 
  -8  10   3      136.28      155.17     25.13 o 
  -7  10   3      227.46      222.77     28.44 o 
  -6  10   3       12.86       44.46     12.02 o 
  -5  10   3       61.08       69.86     10.29 o 
  -4  10   3      242.60      271.06     19.77 o 
  -3  10   3       39.48       57.27      9.92 o 
  -2  10   3       50.33       43.90      7.13 o 
  -1  10   3       65.72       66.90      8.22 o 
   0  10   3       77.52      100.67     10.42 o 
   1  10   3       87.82       85.89      9.79 o 
   2  10   3      328.18      294.41     18.21 o 
   3  10   3      288.24      261.14     25.17 o 
   4  10   3       77.58       74.60     10.05 o 
   5  10   3      683.59      619.35     25.48 o 
   6  10   3       21.04        4.91      8.75 o 
   7  10   3      157.10      182.83     20.79 o 
   8  10   3       38.55       72.88     15.10 o 
   9  10   3       50.58       38.74     15.71 o 
  10  10   3       24.44       34.33     13.46 o 
 -10  11   3        8.76       14.71     17.15 o 
  -9  11   3       45.23       45.54     25.73 o 
  -8  11   3       18.53       18.54     17.96 o 
  -7  11   3      145.09      155.15     30.96 o 
  -6  11   3      202.90      198.90     26.21 o 
  -5  11   3       11.89       52.81     14.62 o 
  -4  11   3        0.05        0.38      8.00 o 
  -3  11   3      693.70      630.28     26.32 o 
  -2  11   3      876.51      823.33     24.14 o 
  -1  11   3      419.79      413.00     18.19 o 
   0  11   3      239.42      249.52     15.71 o 
   1  11   3       25.52       27.73      7.53 o 
   2  11   3      257.68      246.08     18.14 o 
   3  11   3     1005.04      937.87     34.44 o 
   4  11   3      212.26      190.80     15.88 o 
   5  11   3      563.31      575.01     29.63 o 
   6  11   3      163.29      169.62     20.26 o 
   7  11   3       14.31       22.47     12.44 o 
   8  11   3       10.03        8.40     12.75 o 
   9  11   3        2.84       32.69     12.43 o 
 -10  12   3       33.37       71.41     28.57 o 
  -9  12   3        1.91        9.99     14.61 o 
  -8  12   3      118.36      145.07     27.54 o 
  -7  12   3      161.94      185.35     28.82 o 
  -6  12   3       13.30        0.00     13.21 o 
  -5  12   3       13.53       18.76     12.88 o 
  -4  12   3      196.19      226.63     26.66 o 
  -3  12   3      162.67      165.63     29.18 o 
  -2  12   3      497.06      486.09     25.62 o 
  -1  12   3      143.99      166.63     13.56 o 
   0  12   3       64.11       75.36     10.07 o 
   1  12   3      107.83      101.49     11.69 o 
   2  12   3        0.01        0.00      6.35 o 
   3  12   3        2.84        1.44      6.76 o 
   4  12   3      285.22      266.75     19.30 o 
   5  12   3       98.97      122.43     17.16 o 
   6  12   3       30.64       30.49     12.37 o 
   7  12   3       50.28       44.87     14.08 o 
   8  12   3       35.55       67.19     16.31 o 
   9  12   3       19.58       32.16     20.38 o 
  -9  13   3        0.30        4.12     21.02 o 
  -8  13   3       14.14        0.00     16.45 o 
  -7  13   3       11.40       17.11     14.13 o 
  -6  13   3      110.80       84.94     20.99 o 
  -5  13   3      186.65      216.39     28.48 o 
  -4  13   3      450.99      483.39     39.05 o 
  -3  13   3      975.12      897.46     51.68 o 
  -2  13   3       17.73       12.27     10.06 o 
  -1  13   3      170.90      164.58     17.57 o 
   0  13   3     1151.02     1158.31     38.24 o 
   1  13   3     1314.90     1193.31     34.14 o 
   2  13   3      122.59      123.10     16.09 o 
   3  13   3      678.79      726.94     27.59 o 
   4  13   3        0.96        9.46      8.52 o 
   5  13   3       45.62       55.09     13.97 o 
   6  13   3      140.95      186.57     22.22 o 
   7  13   3       86.36       97.72     19.02 o 
   8  13   3        0.14       20.44     14.76 o 
  -9  14   3       92.93      132.75     38.55 o 
  -8  14   3       10.87       26.71     18.13 o 
  -7  14   3       23.94       37.70     18.43 o 
  -6  14   3      249.77      256.06     33.05 o 
  -5  14   3       73.98       74.02     19.33 o 
  -4  14   3       20.73       60.20     26.38 o 
  -3  14   3      529.78      448.94     38.08 o 
  -2  14   3      159.95      186.87     19.41 o 
  -1  14   3       99.86       90.80     15.01 o 
   0  14   3      167.88      162.91     17.95 o 
   1  14   3       21.44       25.48      9.11 o 
   2  14   3       83.95       56.39     14.05 o 
   3  14   3      332.24      359.90     23.31 o 
   4  14   3        0.70       23.80     11.98 o 
   5  14   3        0.77        0.00     11.25 o 
   6  14   3      238.86      242.02     26.68 o 
   7  14   3      113.66      173.15     25.45 o 
   8  14   3        1.71       28.01     17.95 o 
  -8  15   3        2.21        0.00     17.09 o 
  -7  15   3        0.53        0.00     16.50 o 
  -6  15   3        1.27        0.00     14.12 o 
  -5  15   3        0.76        0.00     12.65 o 
  -4  15   3        2.50       21.39     14.55 o 
  -3  15   3        5.90       37.98     21.32 o 
  -2  15   3       69.49       52.54     16.26 o 
  -1  15   3       46.86       39.53     11.94 o 
   0  15   3      532.88      566.16     32.15 o 
   1  15   3      631.41      669.86     33.88 o 
   2  15   3       52.22       45.19     18.66 o 
   3  15   3       20.90       48.04     14.58 o 
   4  15   3       69.38       63.36     15.71 o 
   5  15   3        0.14        0.00     15.73 o 
   6  15   3       48.71       39.66     17.91 o 
   7  15   3        5.81       20.80     14.94 o 
  -7  16   3       27.00       35.26     19.73 o 
  -6  16   3       69.32      108.59     27.70 o 
  -5  16   3      139.48      185.00     31.55 o 
  -4  16   3      137.75      115.72     24.26 o 
  -3  16   3      118.52       90.12     21.14 o 
  -2  16   3        5.55       13.28     13.38 o 
  -1  16   3       78.52       94.05     20.61 o 
   0  16   3      120.99       92.47     16.16 o 
   1  16   3        1.08       32.03     11.71 o 
   2  16   3       41.28       34.71     16.92 o 
   3  16   3        0.13       10.39     12.67 o 
   4  16   3       19.98       34.97     14.41 o 
   5  16   3       55.85       76.50     19.50 o 
   6  16   3        0.10        6.11     16.96 o 
  -6  17   3        0.81        0.00     16.71 o 
  -5  17   3        9.23        0.00     32.66 o 
  -4  17   3       21.41       13.53     16.87 o 
  -3  17   3        2.92       12.92     20.14 o 
  -2  17   3      293.39      328.44     35.92 o 
  -1  17   3      332.25      355.55     35.91 o 
   0  17   3       33.07       52.18     18.38 o 
   1  17   3        3.68       20.30     15.84 o 
   2  17   3      195.19      259.35     37.62 o 
   3  17   3       26.87       52.45     20.16 o 
   4  17   3        0.01       18.16     14.23 o 
   5  17   3        6.29       15.49     18.49 o 
  -5  18   3       16.99        0.00     32.10 o 
  -4  18   3        1.83        6.73     17.11 o 
  -3  18   3       87.56      106.52     22.34 o 
  -2  18   3       32.41       32.55     29.43 o 
  -1  18   3       10.00        0.00     16.54 o 
   0  18   3       35.29       63.24     26.28 o 
   1  18   3        1.02       12.07     22.12 o 
   2  18   3        0.01        4.70     16.59 o 
   3  18   3        0.37        7.71     16.55 o 
   4  18   3       29.61       48.52     21.43 o 
  -3  19   3       26.52       69.19     19.93 o 
  -2  19   3        4.50        8.42     33.32 o 
  -1  19   3        4.57       50.13     24.27 o 
   0  19   3       50.35       82.17     30.23 o 
   1  19   3       12.59       15.53     24.06 o 
   2  19   3       24.56       13.04     24.89 o 
 -11   0   4        6.21        8.58     14.79 o 
 -10   0   4       21.21       26.50     14.88 o 
  -9   0   4        0.07       10.01     10.33 o 
  -8   0   4     1246.18      567.62     40.77 o 
  -6   0   4      658.96      515.82     34.32 o 
  -5   0   4       17.46       11.51      9.71 o 
  -4   0   4      130.47       95.07      9.76 o 
  -3   0   4      773.39      810.61     23.56 o 
  -2   0   4    11256.12    12104.74    195.62 o 
  -1   0   4    56156.40    61164.98    958.11 o 
   0   0   4     4100.54     4223.73    126.27 o 
   1   0   4    11881.10    12899.89    180.67 o 
   2   0   4     1247.80     1244.64     40.51 o 
   3   0   4     1546.88     1706.43     40.79 o 
   4   0   4     3798.29     3307.47     69.81 o 
   5   0   4     1097.71     1101.52     49.53 o 
   6   0   4      172.50      208.72     25.95 o 
   7   0   4        4.06        0.00      7.96 o 
   8   0   4       85.38       74.29     15.94 o 
   9   0   4      379.01      472.46     34.89 o 
  10   0   4       38.31       29.86     15.97 o 
  11   0   4        3.20       18.12     12.49 o 
 -13   1   4       18.85       49.79     34.67 o 
 -12   1   4       55.37       58.03     17.07 o 
 -11   1   4        3.06        0.00     12.40 o 
 -10   1   4       48.92       48.46     10.56 o 
  -9   1   4      668.43      632.25     24.39 o 
  -8   1   4      151.01      166.63     13.88 o 
  -7   1   4       73.07       76.65      8.04 o 
  -6   1   4     2921.32     2746.97    118.98 o 
  -5   1   4      399.40      431.21     14.04 o 
  -4   1   4     3588.15     3542.12     56.49 o 
  -3   1   4     7468.43     7637.12     98.36 o 
  -2   1   4    49216.09    53761.53    652.04 o 
  -1   1   4      498.22      500.26     13.33 o 
   0   1   4     4692.03     5038.80     55.92 o 
   1   1   4     1691.05     1838.94     24.14 o 
   2   1   4     1755.25     1690.17     33.16 o 
   3   1   4        1.74       17.53      4.35 o 
   4   1   4     1848.39     1889.84     51.26 o 
   5   1   4        2.94        0.68      4.57 o 
   6   1   4      119.52      129.07     11.62 o 
   7   1   4        0.45        9.64      5.90 o 
   8   1   4       97.56      108.20     11.70 o 
   9   1   4       19.87       21.58      9.12 o 
  10   1   4       31.56       32.44     12.22 o 
  11   1   4       36.57       42.37     11.30 o 
 -13   2   4       41.02       20.39     34.25 o 
 -12   2   4        8.47        0.00     16.80 o 
 -11   2   4       13.94       29.04     11.87 o 
 -10   2   4       57.81       61.11     10.57 o 
  -9   2   4       16.77       30.86     11.12 o 
  -8   2   4      175.56      173.11     12.51 o 
  -7   2   4        5.97        9.35      5.00 o 
  -6   2   4      403.24      339.91     13.04 o 
  -5   2   4       11.72       13.09      3.75 o 
  -4   2   4      172.06      198.78      7.99 o 
  -3   2   4      391.51      376.91     10.60 o 
  -2   2   4     3389.32     3864.77     58.79 o 
  -1   2   4        2.74       11.40      1.76 o 
   0   2   4    19077.03    20266.61    250.28 o 
   1   2   4        0.25        0.00      2.49 o 
   2   2   4     1421.87     1263.62     27.31 o 
   3   2   4        0.62        8.07      6.10 o 
   4   2   4     2786.91     2777.14     53.72 o 
   5   2   4      277.94      364.72     17.25 o 
   6   2   4     1009.22      893.64     25.80 o 
   7   2   4      158.96      165.36     14.33 o 
   8   2   4        0.76       18.22      8.66 o 
   9   2   4        0.03        8.37      7.80 o 
  10   2   4       57.32       57.23     12.86 o 
  11   2   4       20.64       38.35     11.30 o 
 -12   3   4       42.56       53.95     20.32 o 
 -11   3   4       71.91       69.76     29.61 o 
 -10   3   4      335.63      340.71     25.89 o 
  -9   3   4      346.13      332.56     32.25 o 
  -8   3   4      176.83      204.19     13.14 o 
  -7   3   4      148.76      183.79     11.91 o 
  -6   3   4      237.98      201.51      9.76 o 
  -5   3   4     1348.18     1245.66     30.23 o 
  -4   3   4     3217.19     3070.62     40.57 o 
  -3   3   4     9005.98     9591.42    138.58 o 
  -2   3   4      497.57      552.29     17.78 o 
  -1   3   4       15.68       37.36      3.50 o 
   0   3   4    31370.17    33483.70    409.90 o 
   1   3   4     8864.42     8937.90    130.17 o 
   2   3   4        1.42        0.00      6.23 o 
   3   3   4       95.79       97.14      9.05 o 
   4   3   4       76.11       83.68      9.43 o 
   5   3   4      411.69      419.97     20.90 o 
   6   3   4      399.65      415.78     22.54 o 
   7   3   4      428.74      466.10     32.10 o 
   8   3   4        0.11        0.00      9.00 o 
   9   3   4        3.14        0.77     10.02 o 
  10   3   4       10.36       13.08     20.96 o 
  11   3   4       34.26       43.47     12.80 o 
 -12   4   4        0.00        9.26     15.81 o 
 -11   4   4        0.33        4.40     18.79 o 
 -10   4   4       10.41        0.00     12.93 o 
  -9   4   4     1222.56     1068.35     28.61 o 
  -8   4   4      225.32      211.29     13.74 o 
  -7   4   4      216.05      234.46     11.47 o 
  -6   4   4      526.66      501.48     13.40 o 
  -5   4   4      587.01      524.43     14.01 o 
  -4   4   4       90.56       98.85      6.82 o 
  -3   4   4      733.39      900.64     19.99 o 
  -2   4   4      865.87      808.23     19.20 o 
  -1   4   4     3359.84     3128.31     44.61 o 
   0   4   4        3.13        0.73      2.48 o 
   1   4   4     4964.68     4758.03     97.26 o 
   2   4   4       59.36       28.72      5.49 o 
   3   4   4       15.50       13.44      5.09 o 
   4   4   4      177.71      252.65     15.64 o 
   5   4   4      226.57      200.62     20.63 o 
   6   4   4       30.09       32.89      8.99 o 
   7   4   4       77.66       78.80     14.03 o 
   8   4   4       21.29       11.16     10.26 o 
   9   4   4      352.92      327.64     25.26 o 
  10   4   4       19.07        7.29     12.57 o 
  11   4   4       12.13       32.73     16.75 o 
 -12   5   4       10.24       25.78     17.80 o 
 -11   5   4       72.55      151.30     46.32 o 
 -10   5   4      163.07      127.55     24.62 o 
  -9   5   4      287.69      356.45     33.61 o 
  -8   5   4        8.53       12.69      8.00 o 
  -7   5   4       81.10       89.09     17.76 o 
  -6   5   4       74.00       71.72      7.20 o 
  -5   5   4      111.44      122.62      7.65 o 
  -4   5   4     1801.07     1757.10     35.15 o 
  -3   5   4      316.48      332.77     15.95 o 
  -2   5   4     1965.33     2304.56     40.82 o 
  -1   5   4      170.93      204.07      7.92 o 
   0   5   4     1326.02     1494.96     29.19 o 
   1   5   4      142.42      168.32     13.46 o 
   2   5   4       55.47       68.55      7.54 o 
   3   5   4      189.04      166.38     12.22 o 
   4   5   4     1996.45     1948.60     42.76 o 
   5   5   4       34.65       29.84      8.06 o 
   6   5   4       82.44       89.55     11.87 o 
   7   5   4      410.97      424.30     27.76 o 
   8   5   4      196.59      222.63     20.00 o 
   9   5   4       20.19       25.13     12.27 o 
  10   5   4        0.27       12.05     13.23 o 
  11   5   4        7.86        8.60     18.60 o 
 -12   6   4       69.57       63.50     20.18 o 
 -11   6   4       47.93       77.06     32.14 o 
 -10   6   4       86.37       89.86     20.90 o 
  -9   6   4        7.59       15.26     14.60 o 
  -8   6   4      372.11      376.34     20.89 o 
  -7   6   4      614.03      568.52     22.40 o 
  -6   6   4       13.30       16.66      6.65 o 
  -5   6   4      618.82      626.65     18.96 o 
  -4   6   4      855.11      760.58     27.88 o 
  -3   6   4     4271.22     4201.32     77.56 o 
  -2   6   4      668.37      627.33     16.82 o 
  -1   6   4      520.89      464.63     12.30 o 
   0   6   4     1548.32     1524.63     30.84 o 
   1   6   4     1533.19     1427.01     30.71 o 
   2   6   4     1772.00     1534.29     33.72 o 
   3   6   4      760.56      700.39     21.91 o 
   4   6   4      454.14      419.79     20.16 o 
   5   6   4       70.72       81.07     10.16 o 
   6   6   4      715.44      739.58     27.08 o 
   7   6   4       93.59      101.59     16.10 o 
   8   6   4        1.12        7.26      8.92 o 
   9   6   4      169.70      164.37     26.93 o 
  10   6   4       56.23       50.37     14.67 o 
  11   6   4       11.33       24.33     17.11 o 
 -12   7   4       15.75        0.00     17.24 o 
 -11   7   4        0.25       19.80     16.44 o 
 -10   7   4        1.19        7.77     14.90 o 
  -9   7   4      151.16      176.34     25.61 o 
  -8   7   4       14.43        0.00      8.73 o 
  -7   7   4        0.08        9.91      9.23 o 
  -6   7   4       42.76       44.56      8.54 o 
  -5   7   4       65.68       62.57      8.64 o 
  -4   7   4      652.08      730.23     21.31 o 
  -3   7   4      310.63      263.48     11.00 o 
  -2   7   4        4.37        3.32      2.82 o 
  -1   7   4      199.28      218.53     10.26 o 
   0   7   4     3365.89     3144.51     62.55 o 
   1   7   4     2001.16     2121.33     41.77 o 
   2   7   4     1711.91     1711.47     68.79 o 
   3   7   4     2868.38     2653.75     52.69 o 
   4   7   4      165.65      179.73     14.29 o 
   5   7   4      197.67      195.92     20.06 o 
   6   7   4     1203.17     1031.41     32.78 o 
   7   7   4      342.96      273.14     20.76 o 
   8   7   4        6.40       16.03     17.16 o 
   9   7   4       21.92       30.92     12.52 o 
  10   7   4       80.50      115.59     19.44 o 
 -12   8   4        3.85       26.63     18.87 o 
 -11   8   4        1.61       15.99     30.02 o 
 -10   8   4       58.59       55.17     17.77 o 
  -9   8   4        9.24       19.33     14.26 o 
  -8   8   4      122.28      122.83     22.81 o 
  -7   8   4       49.45       46.77     11.87 o 
  -6   8   4       77.94       86.61     10.79 o 
  -5   8   4      575.34      576.67     24.93 o 
  -4   8   4      860.65      850.26     24.27 o 
  -3   8   4       89.99       69.98      7.52 o 
  -2   8   4      172.45      195.80     15.19 o 
  -1   8   4     2340.73     2238.47     42.35 o 
   0   8   4      653.72      717.72     20.30 o 
   1   8   4      318.89      262.37     14.56 o 
   2   8   4      578.39      590.56     28.32 o 
   3   8   4       13.05       11.72      6.63 o 
   4   8   4       17.43        4.92     12.51 o 
   5   8   4      754.76      733.09     26.16 o 
   6   8   4      976.06      881.80     30.62 o 
   7   8   4        5.65       15.44      9.48 o 
   8   8   4      102.42       81.14     15.44 o 
   9   8   4       51.96       27.65     13.43 o 
  10   8   4        0.98       22.12     19.33 o 
 -11   9   4      118.61      154.05     30.68 o 
 -10   9   4       36.25       25.58     25.48 o 
  -9   9   4        4.95       17.15     16.23 o 
  -8   9   4      351.47      304.01     36.89 o 
  -7   9   4       45.67       53.36     12.79 o 
  -6   9   4       38.50       59.05     11.59 o 
  -5   9   4      134.46      127.76     12.45 o 
  -4   9   4      808.88      804.08     39.62 o 
  -3   9   4      146.92      142.27     11.81 o 
  -2   9   4      272.68      268.35     12.58 o 
  -1   9   4       18.98       21.57      5.80 o 
   0   9   4      305.80      290.81     14.99 o 
   1   9   4     2657.19     2517.03     49.85 o 
   2   9   4      236.22      224.77     15.27 o 
   3   9   4        0.85        9.15      6.68 o 
   4   9   4      114.35       84.95     11.21 o 
   5   9   4       66.32       76.47     11.34 o 
   6   9   4      104.81       86.44     12.32 o 
   7   9   4       46.09       49.28     11.65 o 
   8   9   4       60.52       27.16     21.24 o 
   9   9   4        0.01        5.99     11.71 o 
  10   9   4       64.26       50.97     27.72 o 
 -11  10   4        1.34        1.47     16.70 o 
 -10  10   4        4.88        0.00     15.30 o 
  -9  10   4        2.86        0.04     14.34 o 
  -8  10   4       48.85       40.96     19.17 o 
  -7  10   4       20.19        5.76     10.17 o 
  -6  10   4      405.33      380.16     26.59 o 
  -5  10   4      732.29      684.57     31.78 o 
  -4  10   4        5.90       23.89      7.45 o 
  -3  10   4      316.23      329.43     20.05 o 
  -2  10   4      511.38      548.59     18.10 o 
  -1  10   4      969.69      861.93     38.35 o 
   0  10   4      937.14      877.12     25.19 o 
   1  10   4      109.11      117.21     11.16 o 
   2  10   4      287.82      311.16     20.21 o 
   3  10   4       39.05       33.33      8.18 o 
   4  10   4       64.41       59.97      9.96 o 
   5  10   4       32.74       32.08      9.43 o 
   6  10   4       64.67       51.84     16.00 o 
   7  10   4       40.36       64.58     19.08 o 
   8  10   4       33.41       35.91     14.18 o 
   9  10   4       36.72       63.36     15.92 o 
 -10  11   4       10.00       36.90     18.64 o 
  -9  11   4        8.04        0.00     13.96 o 
  -8  11   4        0.90        9.35     13.57 o 
  -7  11   4      149.32      199.96     29.79 o 
  -6  11   4       68.97       79.19     14.15 o 
  -5  11   4      233.04      237.46     27.36 o 
  -4  11   4      539.83      529.05     37.19 o 
  -3  11   4      126.65       96.59     13.01 o 
  -2  11   4      102.17      103.28     13.28 o 
  -1  11   4      122.15      129.93     11.58 o 
   0  11   4      140.41      177.06     14.27 o 
   1  11   4       40.42       66.35      9.55 o 
   2  11   4      250.67      276.85     29.13 o 
   3  11   4        1.86        0.82      6.87 o 
   4  11   4      189.88      152.57     17.80 o 
   5  11   4       70.61       41.79     14.58 o 
   6  11   4       25.16       34.46     10.29 o 
   7  11   4       56.15       33.35     12.79 o 
   8  11   4        0.47       15.73     12.59 o 
   9  11   4        0.12        0.80     16.66 o 
 -10  12   4       15.56        8.95     31.52 o 
  -9  12   4        9.21        9.54     16.09 o 
  -8  12   4      212.61      232.41     33.88 o 
  -7  12   4      427.49      418.49     94.20 o 
  -6  12   4      196.84      162.86     25.43 o 
  -5  12   4        2.70       12.28     12.97 o 
  -4  12   4        5.53       12.20     11.18 o 
  -3  12   4      520.22      480.49     35.95 o 
  -2  12   4       70.59       86.09     13.24 o 
  -1  12   4     1199.91     1136.14     37.61 o 
   0  12   4        0.05        0.62      7.91 o 
   1  12   4        0.49        1.83      9.58 o 
   2  12   4      910.83      760.59     60.21 o 
   3  12   4       24.78       41.81      9.31 o 
   4  12   4       45.98       18.84     13.44 o 
   5  12   4       20.09       22.35      9.83 o 
   6  12   4        9.47       36.33     15.52 o 
   7  12   4       13.22        3.20     12.44 o 
   8  12   4       25.61       36.37     20.18 o 
   9  12   4       63.69       71.11     16.21 o 
 -10  13   4        1.73        2.66     15.41 o 
  -9  13   4       32.31       29.77     30.61 o 
  -8  13   4       96.19       90.57     25.92 o 
  -7  13   4        9.54       41.74     26.35 o 
  -6  13   4      174.22      150.62     25.14 o 
  -5  13   4        0.04        0.00     12.04 o 
  -4  13   4       71.35       67.14     18.44 o 
  -3  13   4       13.48       19.45     13.06 o 
  -2  13   4        1.70        0.00     10.52 o 
  -1  13   4      604.25      652.70     29.88 o 
   0  13   4     2018.02     1822.26     51.99 o 
   1  13   4      236.37      246.09     18.30 o 
   2  13   4      251.31      298.27     23.63 o 
   3  13   4      328.34      345.72     26.28 o 
   4  13   4       38.76       31.22      9.98 o 
   5  13   4       59.28       69.14     27.87 o 
   6  13   4        0.51        0.00     11.41 o 
   7  13   4        1.70        8.36     13.06 o 
   8  13   4        0.03        8.55     13.17 o 
  -9  14   4        0.07        0.00     21.89 o 
  -8  14   4        9.62        0.00     21.95 o 
  -7  14   4        0.25        9.64     39.39 o 
  -6  14   4        9.78       24.21     16.08 o 
  -5  14   4      432.61      354.22     36.86 o 
  -4  14   4      184.71      169.22     26.28 o 
  -3  14   4      187.25      192.93     32.42 o 
  -2  14   4       32.11       31.61     14.20 o 
  -1  14   4       89.37       81.28     14.85 o 
   0  14   4      148.62      124.49     16.71 o 
   1  14   4      338.32      309.31     20.92 o 
   2  14   4       47.71       24.96     17.98 o 
   3  14   4        0.31        8.34      9.09 o 
   4  14   4       16.61       36.28     13.27 o 
   5  14   4        1.19       27.38     12.88 o 
   6  14   4       24.48        9.70     13.54 o 
   7  14   4        0.87       14.05     13.40 o 
  -8  15   4        8.49        0.00     31.79 o 
  -7  15   4       16.13       40.39     21.39 o 
  -6  15   4        4.81       49.98     18.63 o 
  -5  15   4        2.51        3.31     14.81 o 
  -4  15   4       41.61       44.37     18.72 o 
  -3  15   4       56.65       55.62     17.68 o 
  -2  15   4        0.68       17.09     15.19 o 
  -1  15   4       14.77       23.75     14.58 o 
   0  15   4       31.40       31.00     12.46 o 
   1  15   4      254.05      234.22     23.32 o 
   2  15   4      109.16      113.48     21.69 o 
   3  15   4        7.70        0.00     13.82 o 
   4  15   4       11.97       16.10     12.70 o 
   5  15   4       45.60       65.46     16.28 o 
   6  15   4        8.67       28.70     15.11 o 
   7  15   4       14.03        7.24     14.18 o 
  -7  16   4       42.56       53.41     22.29 o 
  -6  16   4        0.11        0.00     14.69 o 
  -5  16   4        2.34       14.77     14.12 o 
  -4  16   4      123.73      171.61     27.77 o 
  -3  16   4      102.73       95.77     21.79 o 
  -2  16   4        0.15       29.93     27.77 o 
  -1  16   4       35.30       36.36     20.87 o 
   0  16   4        0.28        0.00     13.26 o 
   1  16   4       12.08        6.41     18.36 o 
   2  16   4       16.81       39.91     17.63 o 
   3  16   4      126.14      189.73     30.31 o 
   4  16   4        0.32        6.08     13.07 o 
   5  16   4       18.51       26.22     16.28 o 
   6  16   4        7.42       28.33     13.93 o 
  -6  17   4       10.12       64.29     19.52 o 
  -5  17   4        5.52       25.94     17.58 o 
  -4  17   4        7.65       26.85     17.51 o 
  -3  17   4        3.71        2.69     14.96 o 
  -2  17   4        0.99        1.40     14.95 o 
  -1  17   4       40.74       53.47     17.43 o 
   0  17   4       79.94       65.45     18.55 o 
   1  17   4       28.33       25.31     16.68 o 
   2  17   4       10.78       24.92     18.00 o 
   3  17   4        9.11       26.39     18.55 o 
   4  17   4        7.01        6.74     14.80 o 
   5  17   4        4.88       10.59     14.39 o 
  -5  18   4      101.69      107.36     25.51 o 
  -4  18   4        1.01       18.10     35.68 o 
  -3  18   4        9.77       15.02     17.18 o 
  -2  18   4       30.26       66.93     20.54 o 
  -1  18   4       14.69       28.34     17.35 o 
   0  18   4       23.09       47.45     17.69 o 
   1  18   4       64.44       91.74     30.44 o 
   2  18   4        0.04        8.11     21.43 o 
   3  18   4       44.99       63.59     26.00 o 
   4  18   4        8.10        7.04     32.00 o 
  -3  19   4        0.01        0.00     17.49 o 
  -2  19   4       73.25      120.33     24.37 o 
  -1  19   4       32.31      132.23     32.94 o 
   0  19   4       30.51       63.79     26.56 o 
   1  19   4        2.47        0.00     19.21 o 
   2  19   4       36.88       69.41     26.63 o 
 -12   1   5       33.64        5.69     24.20 o 
 -11   1   5      291.09      159.84    118.47 o 
 -10   1   5       46.46       55.70     13.39 o 
  -9   1   5       17.76       36.26      8.91 o 
  -8   1   5      164.76      173.32     17.71 o 
  -7   1   5        6.81        2.22      4.49 o 
  -6   1   5      914.42      847.41     22.36 o 
  -5   1   5     1231.26     1262.97     26.45 o 
  -4   1   5     1288.97     1408.57     24.53 o 
  -3   1   5      222.83      230.96      7.34 o 
  -2   1   5     5848.96     6545.13     84.86 o 
  -1   1   5     8408.13     9493.06    120.99 o 
   0   1   5       71.83       81.81      5.44 o 
   1   1   5      594.23      655.37     12.05 o 
   2   1   5     1127.24     1102.62     22.80 o 
   3   1   5       26.60       25.55      4.82 o 
   4   1   5      823.19      786.71     19.54 o 
   5   1   5     1363.78     1264.56     27.80 o 
   6   1   5       47.43       65.83      8.81 o 
   7   1   5       32.21       24.24      7.23 o 
   8   1   5       34.54       46.24      9.96 o 
   9   1   5       65.79       76.96     12.20 o 
  10   1   5       11.93        7.65      9.17 o 
  11   1   5        0.77        1.41     10.73 o 
 -13   2   5       53.64      108.31     40.56 o 
 -12   2   5       11.82       18.38     16.76 o 
 -11   2   5       16.75       12.57     15.29 o 
 -10   2   5        4.49       15.26      7.77 o 
  -9   2   5      438.68      421.97     22.38 o 
  -8   2   5      233.98      232.02     14.04 o 
  -7   2   5      201.40      176.88     11.39 o 
  -6   2   5      545.49      508.01     17.44 o 
  -5   2   5      348.09      245.34     10.64 o 
  -4   2   5     1558.97     1532.82     28.46 o 
  -3   2   5      171.87      155.79     13.10 o 
  -2   2   5     3349.02     3552.16     64.03 o 
  -1   2   5    17635.96    19725.85    244.06 o 
   0   2   5      167.95      176.23      6.84 o 
   1   2   5     2097.53     2078.76     32.93 o 
   2   2   5      340.00      353.01     23.21 o 
   3   2   5       14.73       11.60      7.39 o 
   4   2   5      167.53      168.59     13.41 o 
   5   2   5       23.19       13.16      6.62 o 
   6   2   5      130.00      126.15     13.78 o 
   7   2   5       66.65       74.97     16.36 o 
   8   2   5      657.18      654.82     35.74 o 
   9   2   5      257.34      288.53     21.32 o 
  10   2   5        0.04       27.64     10.87 o 
  11   2   5        2.12       10.48     11.40 o 
 -13   3   5       71.04      140.76     45.21 o 
 -12   3   5       94.21      105.53     23.45 o 
 -11   3   5       40.59       43.73     17.97 o 
 -10   3   5       65.84       99.20     15.93 o 
  -9   3   5      215.36      225.48     15.25 o 
  -8   3   5        1.87        1.75      5.86 o 
  -7   3   5       79.74       66.43      7.20 o 
  -6   3   5     2326.45     2228.41     34.56 o 
  -5   3   5     2235.40     2290.26     33.27 o 
  -4   3   5      825.03      873.70     14.92 o 
  -3   3   5     1401.73     1392.60     46.07 o 
  -2   3   5      562.72      585.29     14.24 o 
  -1   3   5     6991.32     8081.05    104.68 o 
   0   3   5     1262.58     1248.29     22.68 o 
   1   3   5      166.64      216.19      8.36 o 
   2   3   5     1605.67     1538.60     32.76 o 
   3   3   5      121.41      124.31     10.78 o 
   4   3   5      157.45      159.38     13.14 o 
   5   3   5      280.91      278.09     18.34 o 
   6   3   5      238.17      225.05     18.05 o 
   7   3   5      111.46       83.14     12.93 o 
   8   3   5       24.83        8.15      9.57 o 
   9   3   5       50.92       48.12     13.16 o 
  10   3   5        8.66        9.54     10.46 o 
  11   3   5        0.25       20.09     11.30 o 
 -12   4   5        2.07        1.13     15.08 o 
 -11   4   5        0.01       18.22     13.71 o 
 -10   4   5        0.66        6.54     11.91 o 
  -9   4   5       25.80       25.90     10.54 o 
  -8   4   5      731.40      743.69     24.44 o 
  -7   4   5     1514.37     1447.55     30.37 o 
  -6   4   5     1337.76     1229.86     22.67 o 
  -5   4   5      911.92      959.87     19.69 o 
  -4   4   5       73.06       88.16      7.03 o 
  -3   4   5     2981.27     3061.65     62.23 o 
  -2   4   5     1544.51     1529.83     28.61 o 
  -1   4   5      551.77      685.88     14.54 o 
   0   4   5     6017.00     5926.94     80.81 o 
   1   4   5     1417.87     1522.94     31.23 o 
   2   4   5     1398.40     1358.93     43.79 o 
   3   4   5       42.31       59.58     13.61 o 
   4   4   5        0.21        0.00      5.68 o 
   5   4   5      286.53      291.86     18.61 o 
   6   4   5      711.24      747.94     27.39 o 
   7   4   5      239.38      255.19     20.38 o 
   8   4   5      304.59      293.68     23.20 o 
   9   4   5       34.06       35.29     12.76 o 
  10   4   5       10.75       26.74     15.08 o 
  11   4   5       14.04        0.00     11.28 o 
 -12   5   5        0.11       10.90     16.45 o 
 -11   5   5       20.64       33.92     17.65 o 
 -10   5   5      246.37      246.16     48.02 o 
  -9   5   5       12.36        6.86      9.89 o 
  -8   5   5       57.67       40.30     10.71 o 
  -7   5   5      202.58      237.23     15.27 o 
  -6   5   5        9.19       36.66      7.22 o 
  -5   5   5      398.48      409.54     13.59 o 
  -4   5   5       75.39       82.65      7.12 o 
  -3   5   5     1187.53     1185.96     24.83 o 
  -2   5   5      736.25      870.91     24.93 o 
  -1   5   5      919.84      840.00     17.36 o 
   0   5   5     2396.97     2383.10     42.47 o 
   1   5   5        2.02        6.31      4.09 o 
   2   5   5     4782.71     4853.16     80.09 o 
   3   5   5     2200.09     2035.74     43.04 o 
   4   5   5      344.98      404.31     20.25 o 
   5   5   5        1.80        9.43      6.15 o 
   6   5   5      315.64      302.76     20.77 o 
   7   5   5      178.70      208.35     18.45 o 
   8   5   5      244.36      246.27     21.37 o 
   9   5   5       40.69       43.54     13.03 o 
  10   5   5       79.82       72.12     16.29 o 
 -12   6   5        9.65       10.58     16.29 o 
 -11   6   5        0.29        0.00     12.24 o 
 -10   6   5        3.29       22.44     14.20 o 
  -9   6   5      544.15      484.67     28.23 o 
  -8   6   5      555.33      597.85     30.08 o 
  -7   6   5       85.07       89.84     13.33 o 
  -6   6   5      640.50      704.63     22.22 o 
  -5   6   5       12.62       12.69      5.83 o 
  -4   6   5     1945.96     1836.45     36.83 o 
  -3   6   5     1350.44     1510.26     39.58 o 
  -2   6   5     4320.18     4751.07     74.96 o 
  -1   6   5      542.88      632.08     15.29 o 
   0   6   5     1596.02     1645.68     35.27 o 
   1   6   5     2566.43     2854.26     51.81 o 
   2   6   5     1066.65     1137.24     31.46 o 
   3   6   5        4.78        4.92      5.73 o 
   4   6   5      121.21      109.09     11.84 o 
   5   6   5      425.72      328.21     20.13 o 
   6   6   5      249.78      204.46     19.05 o 
   7   6   5     1020.92      934.18     33.58 o 
   8   6   5       16.00       18.28      9.93 o 
   9   6   5      114.99      118.00     17.25 o 
  10   6   5        0.96        0.00     10.71 o 
 -12   7   5       48.44       43.32     38.28 o 
 -11   7   5        3.16       15.17     19.07 o 
 -10   7   5       44.68       45.50     19.38 o 
  -9   7   5      204.90      197.57     27.47 o 
  -8   7   5      205.99      226.34     21.71 o 
  -7   7   5       17.69       18.66     10.23 o 
  -6   7   5      342.92      364.20     23.29 o 
  -5   7   5       65.33       84.73      9.32 o 
  -4   7   5       54.05       68.43      7.84 o 
  -3   7   5       11.69       13.18      4.87 o 
  -2   7   5      117.96      136.99      7.34 o 
  -1   7   5      513.38      591.69     20.48 o 
   0   7   5     2541.16     2561.96     47.24 o 
   1   7   5     1356.05     1173.27     28.45 o 
   2   7   5        7.00       20.38      8.66 o 
   3   7   5       88.99       89.99     10.75 o 
   4   7   5      247.19      229.96     16.37 o 
   5   7   5        1.72        0.00      6.95 o 
   6   7   5      205.28      203.58     17.41 o 
   7   7   5       53.06       62.22     12.41 o 
   8   7   5      238.10      205.12     20.17 o 
   9   7   5       18.97       32.95     11.61 o 
  10   7   5       10.58       35.12     14.26 o 
 -12   8   5        0.04       16.83     23.54 o 
 -11   8   5        4.53        0.00     14.09 o 
 -10   8   5       20.50        4.58     15.45 o 
  -9   8   5       15.15        8.17     14.21 o 
  -8   8   5        3.22        2.97      8.99 o 
  -7   8   5       92.20      110.62     15.31 o 
  -6   8   5      326.63      350.97     23.93 o 
  -5   8   5     1993.33     1782.42     52.24 o 
  -4   8   5      660.46      643.40     20.45 o 
  -3   8   5        1.30        7.28      5.09 o 
  -2   8   5     2370.34     2313.25     45.12 o 
  -1   8   5     2648.42     2509.23     57.36 o 
   0   8   5        0.09        0.00      4.75 o 
   1   8   5       14.74        1.59      5.22 o 
   2   8   5       28.44       20.82      9.64 o 
   3   8   5     1686.35     1430.69     62.97 o 
   4   8   5      510.96      485.37     23.02 o 
   5   8   5      211.08      205.06     17.04 o 
   6   8   5        4.23       19.80      9.25 o 
   7   8   5       24.28       45.51     10.83 o 
   8   8   5       10.48        0.00      9.05 o 
   9   8   5       33.58       33.28     12.45 o 
  10   8   5        0.19        0.00     12.52 o 
 -11   9   5        0.07       16.97     18.01 o 
 -10   9   5       22.96       16.29     15.09 o 
  -9   9   5        6.21        8.55     21.11 o 
  -8   9   5        5.77        0.00     23.44 o 
  -7   9   5       19.61       22.39     10.46 o 
  -6   9   5       13.28        4.49      8.15 o 
  -5   9   5      223.26      220.03     27.44 o 
  -4   9   5        0.63        7.85      7.78 o 
  -3   9   5      248.29      248.87     14.48 o 
  -2   9   5      861.34      721.37     19.83 o 
  -1   9   5       55.30       93.24      9.12 o 
   0   9   5      430.42      388.24     16.85 o 
   1   9   5      927.35      888.29     25.75 o 
   2   9   5       88.55       94.58     11.42 o 
   3   9   5      136.30      131.26     12.77 o 
   4   9   5      380.02      361.37     20.94 o 
   5   9   5      283.91      282.91     20.08 o 
   6   9   5        8.08       10.01      8.82 o 
   7   9   5        1.33       13.27      9.76 o 
   8   9   5        5.81        9.16     10.29 o 
   9   9   5       10.43       23.43     12.75 o 
 -11  10   5       43.96      111.46     62.54 o 
 -10  10   5       21.22       58.53     19.33 o 
  -9  10   5        0.46       10.85     15.73 o 
  -8  10   5       17.10       59.69     18.79 o 
  -7  10   5      118.59      122.66     17.64 o 
  -6  10   5       22.86       29.56     10.15 o 
  -5  10   5      526.40      466.15     28.26 o 
  -4  10   5       81.59      121.65     15.36 o 
  -3  10   5       15.33       20.92      7.88 o 
  -2  10   5       31.48       15.09      7.80 o 
  -1  10   5      450.91      466.58     18.12 o 
   0  10   5      199.95      206.87     16.83 o 
   1  10   5      108.59      126.49     19.68 o 
   2  10   5      125.57       97.10     11.39 o 
   3  10   5      166.86      163.43     14.42 o 
   4  10   5        0.12       17.83      7.51 o 
   5  10   5       36.52       61.80     11.22 o 
   6  10   5       69.89      108.42     14.34 o 
   7  10   5       11.66       13.17     10.16 o 
   8  10   5       83.56      121.32     18.74 o 
   9  10   5       16.98       35.11     27.93 o 
 -11  11   5        0.89        0.00     16.66 o 
 -10  11   5      106.40      114.59     25.18 o 
  -9  11   5      146.19      151.83     27.68 o 
  -8  11   5       48.34       50.95     17.47 o 
  -7  11   5      629.19      607.96     63.82 o 
  -6  11   5       39.91       36.92     11.51 o 
  -5  11   5      175.08      149.93     18.63 o 
  -4  11   5      157.15      160.12     22.26 o 
  -3  11   5      132.31      119.94     22.57 o 
  -2  11   5      118.57      177.75     16.56 o 
  -1  11   5        9.71       15.93      9.13 o 
   0  11   5      177.14      164.74     13.42 o 
   1  11   5      840.28      779.36     25.64 o 
   2  11   5       65.33       54.06     17.26 o 
   3  11   5        0.23       10.47      7.36 o 
   4  11   5      262.70      250.16     18.90 o 
   5  11   5       34.82       63.09     11.98 o 
   6  11   5        0.71        2.09      9.44 o 
   7  11   5       44.23       30.91     13.40 o 
   8  11   5       51.13      111.03     20.69 o 
   9  11   5        3.05        0.00     10.84 o 
 -10  12   5       28.58       39.54     23.54 o 
  -9  12   5       48.94       76.58     28.85 o 
  -8  12   5       20.19       31.54     18.08 o 
  -7  12   5       74.52      109.05     23.12 o 
  -6  12   5        0.88        2.74     12.48 o 
  -5  12   5        0.08        0.00     11.21 o 
  -4  12   5      832.64      793.92     60.08 o 
  -3  12   5      994.58      957.09     44.69 o 
  -2  12   5      174.84      166.04     24.75 o 
  -1  12   5        1.99       14.85      8.84 o 
   0  12   5      600.55      540.65     22.31 o 
   1  12   5        0.56        0.00      7.05 o 
   2  12   5       69.38       53.99     14.44 o 
   3  12   5      414.92      432.81     23.98 o 
   4  12   5      170.93      160.90     18.90 o 
   5  12   5        1.77        7.34      9.04 o 
   6  12   5        5.36        0.00      8.96 o 
   7  12   5        0.83        0.00     10.13 o 
   8  12   5       16.75       13.31     16.72 o 
 -10  13   5        1.72        0.00     16.72 o 
  -9  13   5       10.29        4.19     15.63 o 
  -8  13   5        1.41        0.00     15.86 o 
  -7  13   5        5.16       45.40     16.51 o 
  -6  13   5      109.01      104.79     23.18 o 
  -5  13   5      153.09      184.53     26.14 o 
  -4  13   5      395.00      331.43     34.21 o 
  -3  13   5        0.47       13.68     12.73 o 
  -2  13   5       32.10       46.86     14.26 o 
  -1  13   5      307.99      313.97     30.42 o 
   0  13   5       14.57       11.70     10.06 o 
   1  13   5       53.20       62.51     10.95 o 
   2  13   5      112.01       98.29     26.07 o 
   3  13   5       20.86       35.60     10.42 o 
   4  13   5       90.54      118.56     19.05 o 
   5  13   5       19.10       15.36      9.67 o 
   6  13   5       13.58       30.78     13.83 o 
   7  13   5       15.50       14.09     15.98 o 
   8  13   5        7.43       13.72     15.69 o 
  -9  14   5        8.24        0.00     32.90 o 
  -8  14   5       35.71       51.15     30.41 o 
  -7  14   5      161.66      195.27     30.83 o 
  -6  14   5        2.09        0.00     12.56 o 
  -5  14   5        6.63       18.79     15.02 o 
  -4  14   5      195.42      237.54     29.47 o 
  -3  14   5      122.59      139.15     22.21 o 
  -2  14   5        0.45       21.63     13.82 o 
  -1  14   5        7.89        4.48     12.31 o 
   0  14   5        8.72        1.52     10.99 o 
   1  14   5       93.21       91.11     14.92 o 
   2  14   5       33.43       44.66     11.20 o 
   3  14   5       58.38       49.92     11.51 o 
   4  14   5      105.11       95.90     25.17 o 
   5  14   5       31.66       16.31     13.76 o 
   6  14   5       71.09       88.35     18.02 o 
   7  14   5        0.49        0.00     13.22 o 
  -8  15   5       10.07       17.47     23.42 o 
  -7  15   5       33.19       35.42     18.21 o 
  -6  15   5       60.55       57.23     20.41 o 
  -5  15   5       17.32       15.95     15.26 o 
  -4  15   5        0.08        0.00     14.32 o 
  -3  15   5       85.08       52.93     17.65 o 
  -2  15   5      118.50      131.35     48.64 o 
  -1  15   5       98.67       94.47     19.90 o 
   0  15   5      485.46      536.75     40.81 o 
   1  15   5       91.94       94.30     16.35 o 
   2  15   5       19.17       27.26     12.19 o 
   3  15   5        0.06       12.68     10.59 o 
   4  15   5        0.63        1.23     15.03 o 
   5  15   5       39.25       46.46     14.57 o 
   6  15   5       58.93      120.50     23.52 o 
  -7  16   5       32.54       35.61     19.73 o 
  -6  16   5       58.03       61.34     21.81 o 
  -5  16   5       42.22       24.33     16.31 o 
  -4  16   5       66.58      101.28     23.65 o 
  -3  16   5        1.63       25.93     15.48 o 
  -2  16   5        1.72        1.52     14.07 o 
  -1  16   5        7.97       36.14     24.69 o 
   0  16   5        0.28        0.00     12.04 o 
   1  16   5       34.05       31.42     17.37 o 
   2  16   5      119.70      171.43     27.25 o 
   3  16   5        8.97       12.68     15.76 o 
   4  16   5      146.37      159.06     22.83 o 
   5  16   5        4.09       14.78     14.52 o 
  -6  17   5       28.31       61.09     29.19 o 
  -5  17   5        0.01        0.00     18.76 o 
  -4  17   5        2.58        0.00     14.36 o 
  -3  17   5       37.71       41.68     17.53 o 
  -2  17   5       47.64      103.24     25.55 o 
  -1  17   5       14.57       24.73     17.46 o 
   0  17   5       18.44       19.76     16.11 o 
   1  17   5      159.58      124.66     24.51 o 
   2  17   5        5.10       30.09     25.45 o 
   3  17   5        2.37        2.50     20.66 o 
   4  17   5      111.80      129.25     24.75 o 
  -5  18   5        6.64       44.66     19.02 o 
  -4  18   5        5.26       29.49     15.86 o 
  -3  18   5        8.35       18.20     19.00 o 
  -2  18   5       28.33       22.67     17.58 o 
  -1  18   5        4.17        0.00     24.82 o 
   0  18   5        7.92       11.12     17.28 o 
   1  18   5       65.55      104.29     30.23 o 
   2  18   5        0.33        0.00     19.76 o 
   3  18   5       35.93       98.26     31.90 o 
  -3  19   5        0.02       11.05     29.43 o 
  -2  19   5        6.84       43.06     15.84 o 
  -1  19   5        2.28       10.73     38.03 o 
   0  19   5        1.54        3.81     21.91 o 
   1  19   5       35.68       47.50     22.05 o 
 -11   0   6       79.30      109.07     29.26 o 
 -10   0   6      147.19      163.14     18.11 o 
  -9   0   6       24.16       31.27     10.16 o 
  -8   0   6      491.53      394.50     31.03 o 
  -7   0   6       87.36      110.71     32.80 o 
  -6   0   6     8645.88     8812.47    185.94 o 
  -5   0   6       29.47       41.02     10.86 o 
  -4   0   6    13320.74    13536.46    223.10 o 
  -3   0   6    16066.34    18145.50    292.95 o 
  -2   0   6     2235.16     2597.50     49.72 o 
  -1   0   6     4164.98     4252.21     76.10 o 
   0   0   6     1652.17     1657.74    207.81 o 
   1   0   6    14345.88    14840.21    243.43 o 
   2   0   6     1057.31      954.12     34.47 o 
   3   0   6     2034.24     1945.66     48.68 o 
   4   0   6      178.30      211.18     25.44 o 
   5   0   6      659.97      681.11     28.50 o 
   6   0   6       57.22       53.95     12.23 o 
   7   0   6      153.45      113.91     19.44 o 
   8   0   6      405.33      441.93     37.67 o 
   9   0   6      398.96      440.28     34.27 o 
  10   0   6       67.45       76.39     17.18 o 
 -12   1   6        0.00       26.21     25.31 o 
 -11   1   6        0.30        0.00     18.69 o 
 -10   1   6      161.09      165.47     23.26 o 
  -9   1   6      350.13      390.24     20.34 o 
  -8   1   6        0.02        9.37      5.85 o 
  -7   1   6       36.68       39.92      7.20 o 
  -6   1   6      110.41      130.70      9.20 o 
  -5   1   6     1171.07     1108.67     22.24 o 
  -4   1   6       15.99       10.58      4.10 o 
  -3   1   6     4401.40     4565.12     62.23 o 
  -2   1   6     1236.42     1308.72     20.45 o 
  -1   1   6      182.28      214.47      8.03 o 
   0   1   6     1254.58     1368.81     23.96 o 
   1   1   6      420.92      464.94     10.41 o 
   2   1   6       28.35       40.34      5.51 o 
   3   1   6      418.91      384.90     14.94 o 
   4   1   6      586.38      569.46     22.41 o 
   5   1   6      148.46      152.02     11.50 o 
   6   1   6       46.37       34.56      7.86 o 
   7   1   6      789.33      753.13     25.29 o 
   8   1   6       24.57       45.78     14.00 o 
   9   1   6      109.80      105.21     14.70 o 
  10   1   6        5.52       20.13     11.09 o 
 -12   2   6       46.54       30.09     27.53 o 
 -11   2   6      130.38      136.34     19.27 o 
 -10   2   6       60.39       66.62     13.44 o 
  -9   2   6        4.65       26.84      8.56 o 
  -8   2   6        0.99        4.43      6.50 o 
  -7   2   6      166.13      173.42     12.01 o 
  -6   2   6      251.54      284.09     13.17 o 
  -5   2   6     3882.91     3877.73    115.75 o 
  -4   2   6     1592.16     1703.86     29.52 o 
  -3   2   6     1475.06     1533.75     40.94 o 
  -2   2   6      125.56      140.28      8.34 o 
  -1   2   6     5666.07     6362.60     84.51 o 
   0   2   6      890.26      925.28     15.41 o 
   1   2   6     4205.57     4684.59     73.88 o 
   2   2   6     3261.77     3481.28     48.33 o 
   3   2   6      229.13      225.13     16.52 o 
   4   2   6     1652.74     1523.05     53.22 o 
   5   2   6       18.09       28.67      7.84 o 
   6   2   6      195.50      201.63     18.51 o 
   7   2   6      201.14      186.91     16.54 o 
   8   2   6        5.91        7.84     10.05 o 
   9   2   6        0.20       28.39     10.25 o 
  10   2   6       74.85       73.80     14.12 o 
 -12   3   6      149.21      154.71     27.18 o 
 -11   3   6      140.99      179.61     52.77 o 
 -10   3   6       56.54       49.44     19.16 o 
  -9   3   6        0.00       11.08      8.87 o 
  -8   3   6      536.43      482.41     18.21 o 
  -7   3   6     1080.73      993.93     23.44 o 
  -6   3   6        0.68        0.00      4.91 o 
  -5   3   6      428.90      333.24      9.42 o 
  -4   3   6      280.68      319.80     11.12 o 
  -3   3   6     1448.69     1446.52     28.55 o 
  -2   3   6     1066.68     1081.65     23.45 o 
  -1   3   6     4231.51     4184.46     52.62 o 
   0   3   6     7507.32     7672.58    102.26 o 
   1   3   6     3809.75     4011.39     58.24 o 
   2   3   6      634.54      538.37     13.53 o 
   3   3   6      185.39      205.98     14.09 o 
   4   3   6      718.56      645.44     23.09 o 
   5   3   6     3565.14     3408.52     78.57 o 
   6   3   6      356.16      359.19     25.96 o 
   7   3   6        7.15        6.00      8.49 o 
   8   3   6       63.38       93.55     13.11 o 
   9   3   6        0.90        0.00      9.82 o 
  10   3   6       50.91       83.09     14.48 o 
 -12   4   6        2.25       15.88     16.55 o 
 -11   4   6        8.35       11.53     14.57 o 
 -10   4   6        0.57       24.19     11.02 o 
  -9   4   6        5.89        9.60     10.02 o 
  -8   4   6       30.01       57.31     11.72 o 
  -7   4   6        3.43        0.00      4.67 o 
  -6   4   6      173.13      213.15      9.65 o 
  -5   4   6       18.95       11.76      3.80 o 
  -4   4   6      223.39      167.44     13.71 o 
  -3   4   6     1572.01     1485.97     61.55 o 
  -2   4   6      724.53      667.36     36.13 o 
  -1   4   6     9563.48    10593.53    136.92 o 
   0   4   6      987.03      987.01     24.55 o 
   1   4   6      468.36      458.80     12.68 o 
   2   4   6      127.46      101.02      6.14 o 
   3   4   6      877.29      685.98     22.36 o 
   4   4   6     1092.14     1023.44     36.85 o 
   5   4   6      158.76      143.95     14.40 o 
   6   4   6      269.21      298.03     21.15 o 
   7   4   6        1.30        6.18      8.95 o 
   8   4   6      143.81      113.40     26.85 o 
   9   4   6        3.74        0.00     11.49 o 
  10   4   6        4.17        0.00     12.49 o 
 -12   5   6       29.37       40.08     18.75 o 
 -11   5   6       11.68       37.18     16.57 o 
 -10   5   6      173.21      191.83     21.26 o 
  -9   5   6     1836.49     1704.55     58.62 o 
  -8   5   6      296.37      278.26     25.78 o 
  -7   5   6      748.30      618.34     26.83 o 
  -6   5   6      767.66      800.50     23.23 o 
  -5   5   6       55.99       63.32      9.85 o 
  -4   5   6     1048.21     1009.68     30.89 o 
  -3   5   6     1732.93     1818.84     44.43 o 
  -2   5   6     1900.50     1712.25     28.18 o 
  -1   5   6       49.89       77.22      6.06 o 
   0   5   6       10.36       10.36      3.93 o 
   1   5   6     2201.13     2279.82     44.00 o 
   2   5   6      678.55      635.12     30.11 o 
   3   5   6      252.85      263.49     16.45 o 
   4   5   6      281.04      331.10     19.34 o 
   5   5   6      212.82      220.61     17.16 o 
   6   5   6        0.04        4.32     10.28 o 
   7   5   6       64.49       84.77     13.38 o 
   8   5   6       11.71       12.48     10.53 o 
   9   5   6        1.25       18.10     12.38 o 
  10   5   6        1.58        0.00     15.24 o 
 -12   6   6        0.02        9.35     27.84 o 
 -11   6   6      109.75       98.96     23.48 o 
 -10   6   6        3.63        0.00     23.02 o 
  -9   6   6      372.45      371.30     27.23 o 
  -8   6   6      647.72      669.09     30.81 o 
  -7   6   6      160.04      202.18     19.04 o 
  -6   6   6      361.32      389.93     24.12 o 
  -5   6   6        6.64        0.00      6.60 o 
  -4   6   6     4617.82     4544.46     74.90 o 
  -3   6   6     3461.23     3483.29     73.35 o 
  -2   6   6      225.29      194.26      8.11 o 
  -1   6   6        0.47        7.14      3.64 o 
   0   6   6      985.81      999.12     24.34 o 
   1   6   6      408.32      359.23     15.68 o 
   2   6   6     1195.16     1280.29     31.63 o 
   3   6   6      306.60      286.15     19.18 o 
   4   6   6       85.07       82.52     11.73 o 
   5   6   6        0.13        6.81      7.22 o 
   6   6   6      114.03      135.57     14.93 o 
   7   6   6        1.82        5.85      9.45 o 
   8   6   6      425.64      409.91     27.98 o 
   9   6   6      183.40      217.22     21.69 o 
  10   6   6        0.48        0.00     10.97 o 
 -12   7   6       14.09       34.20     19.29 o 
 -11   7   6       16.00       15.03     17.24 o 
 -10   7   6      206.54      205.29     28.19 o 
  -9   7   6        0.88       17.22     12.69 o 
  -8   7   6      271.51      262.27     22.52 o 
  -7   7   6      281.35      246.71     21.30 o 
  -6   7   6        0.26        6.45      7.27 o 
  -5   7   6     2037.46     1866.57     49.82 o 
  -4   7   6     1099.19     1085.24     34.65 o 
  -3   7   6      137.39      184.21     10.28 o 
  -2   7   6     1112.72     1121.01     22.22 o 
  -1   7   6     2305.60     2129.19     36.74 o 
   0   7   6      107.66      107.23      9.26 o 
   1   7   6      286.35      311.29     15.94 o 
   2   7   6     3066.69     2748.21     54.13 o 
   3   7   6      520.77      471.19     26.68 o 
   4   7   6       19.77       17.03      7.22 o 
   5   7   6      285.65      284.59     19.94 o 
   6   7   6        0.14        2.71      7.56 o 
   7   7   6      453.50      511.38     30.61 o 
   8   7   6      135.95      161.40     18.74 o 
   9   7   6       19.30       18.06     11.87 o 
  10   7   6        0.04        0.00     11.38 o 
 -12   8   6        1.95        0.00     15.94 o 
 -11   8   6       28.62       48.28     19.28 o 
 -10   8   6       52.83       31.52     22.40 o 
  -9   8   6        6.02        0.00     11.90 o 
  -8   8   6      253.00      297.33     30.45 o 
  -7   8   6       13.13       26.33     12.12 o 
  -6   8   6       61.89       83.71     13.61 o 
  -5   8   6        0.54        2.26      7.13 o 
  -4   8   6       58.08       66.64     11.80 o 
  -3   8   6      388.70      417.44     16.43 o 
  -2   8   6      368.40      402.77     14.51 o 
  -1   8   6      412.43      378.32     27.28 o 
   0   8   6      131.15      138.38     11.79 o 
   1   8   6        3.23       18.06      6.24 o 
   2   8   6      197.52      207.75     20.16 o 
   3   8   6       19.64       20.61     10.87 o 
   4   8   6        4.28        9.63      7.10 o 
   5   8   6        1.30        8.44      8.08 o 
   6   8   6      445.19      436.13     26.22 o 
   7   8   6       45.07       79.03     13.55 o 
   8   8   6      148.75      133.95     17.40 o 
   9   8   6        1.22        4.49     10.02 o 
 -11   9   6       30.03       72.24     25.59 o 
 -10   9   6       64.00       68.14     21.06 o 
  -9   9   6      140.69      195.75     29.00 o 
  -8   9   6       24.72       24.74     23.09 o 
  -7   9   6       14.42        7.72      9.32 o 
  -6   9   6      896.58      841.05     33.64 o 
  -5   9   6       30.12       31.22      9.81 o 
  -4   9   6     2860.74     2809.32     67.78 o 
  -3   9   6      555.46      525.25     27.22 o 
  -2   9   6     1870.67     1764.94     47.51 o 
  -1   9   6      345.45      369.23     15.40 o 
   0   9   6     4474.03     4305.34     74.90 o 
   1   9   6      960.91      906.09     26.53 o 
   2   9   6     1795.12     1566.63     42.31 o 
   3   9   6      446.58      461.09     24.08 o 
   4   9   6     1015.17      935.01     30.58 o 
   5   9   6      353.75      361.35     23.05 o 
   6   9   6        0.66        0.00      8.51 o 
   7   9   6       69.66       56.86     12.69 o 
   8   9   6       71.22       70.84     14.12 o 
   9   9   6       59.07       75.32     15.69 o 
 -11  10   6        1.11        0.00     14.07 o 
 -10  10   6      100.74      114.25     25.71 o 
  -9  10   6        4.18       12.17     14.37 o 
  -8  10   6      194.68      266.36     25.08 o 
  -7  10   6       54.42       50.43     13.41 o 
  -6  10   6      829.11      837.51     34.87 o 
  -5  10   6      410.80      400.19     27.34 o 
  -4  10   6      199.92      222.82     19.94 o 
  -3  10   6       29.05       38.49     10.19 o 
  -2  10   6     2692.97     2285.80    103.66 o 
  -1  10   6     1396.83     1293.52     31.48 o 
   0  10   6       15.59       16.16      8.27 o 
   1  10   6       46.40       57.24      9.65 o 
   2  10   6      133.50      122.72     12.91 o 
   3  10   6       17.44       22.22      9.24 o 
   4  10   6       42.97       36.65      9.93 o 
   5  10   6       30.81       35.54     12.92 o 
   6  10   6       30.45       18.43     10.78 o 
   7  10   6        1.55       30.78     11.35 o 
   8  10   6       39.56       42.69     12.38 o 
   9  10   6        2.18        8.10     15.49 o 
 -11  11   6       86.47       56.83     22.41 o 
 -10  11   6       20.44       17.78     18.88 o 
  -9  11   6       66.15       52.69     19.75 o 
  -8  11   6        0.02       23.44     15.95 o 
  -7  11   6        0.29        0.00      9.58 o 
  -6  11   6       38.57       53.54     13.33 o 
  -5  11   6       17.64       13.84     10.09 o 
  -4  11   6      512.79      559.67     39.07 o 
  -3  11   6      192.36      180.59     23.01 o 
  -2  11   6      684.38      592.31     35.75 o 
  -1  11   6       34.59       50.47     11.79 o 
   0  11   6      810.70      804.69     59.79 o 
   1  11   6       18.18       31.79      8.27 o 
   2  11   6      422.02      441.64     23.05 o 
   3  11   6      287.53      242.69     18.37 o 
   4  11   6        3.23        9.69      8.11 o 
   5  11   6        8.20       16.41      9.90 o 
   6  11   6       69.26       64.03     12.98 o 
   7  11   6        1.57       19.32     10.42 o 
   8  11   6        4.95        0.00     10.66 o 
 -10  12   6        5.35       25.42     17.97 o 
  -9  12   6        0.51        0.00     13.97 o 
  -8  12   6      108.13       92.97     20.70 o 
  -7  12   6        9.26       10.30     11.16 o 
  -6  12   6       27.63       43.24     13.76 o 
  -5  12   6      188.45      209.62     28.81 o 
  -4  12   6      216.06      157.56     23.43 o 
  -3  12   6        2.72        6.16     14.67 o 
  -2  12   6      130.89      143.81     39.00 o 
  -1  12   6       24.06       27.38     14.49 o 
   0  12   6       85.12       88.19     13.56 o 
   1  12   6      156.87      172.73     15.17 o 
   2  12   6      384.15      400.56     26.76 o 
   3  12   6       65.51       74.97     13.55 o 
   4  12   6      158.60      131.61     15.40 o 
   5  12   6       16.44       16.17     11.51 o 
   6  12   6      168.10      164.12     18.15 o 
   7  12   6        4.58       14.66     13.82 o 
   8  12   6      128.43      124.71     24.34 o 
 -10  13   6       17.75       29.76     22.54 o 
  -9  13   6       13.35       14.60     34.18 o 
  -8  13   6       25.09       37.92     29.50 o 
  -7  13   6        4.06       31.12     18.60 o 
  -6  13   6       10.65        0.00     14.44 o 
  -5  13   6      265.92      291.02     33.69 o 
  -4  13   6      387.37      384.06     36.48 o 
  -3  13   6       13.07       21.62     13.33 o 
  -2  13   6      189.31      194.11     37.76 o 
  -1  13   6       92.23       84.26     18.18 o 
   0  13   6       90.77       90.05     18.44 o 
   1  13   6       42.29       41.11     11.22 o 
   2  13   6      777.03      675.63     42.41 o 
   3  13   6      300.46      295.15     21.54 o 
   4  13   6        0.03       19.84     10.35 o 
   5  13   6       14.57       42.04     14.53 o 
   6  13   6       41.78       50.69     15.65 o 
   7  13   6       65.52       67.89     17.37 o 
  -9  14   6        7.94       33.30     27.42 o 
  -8  14   6        0.04        0.00     20.23 o 
  -7  14   6       62.70       72.54     23.60 o 
  -6  14   6       12.42       10.99     16.07 o 
  -5  14   6       77.94       86.22     20.72 o 
  -4  14   6       77.46       83.54     18.54 o 
  -3  14   6      491.94      473.28     59.32 o 
  -2  14   6      193.73      166.13     25.69 o 
  -1  14   6      105.16       93.47     18.94 o 
   0  14   6      234.50      267.97     30.10 o 
   1  14   6        0.40        6.13     13.00 o 
   2  14   6        0.16       17.56     10.46 o 
   3  14   6       29.64       26.74     10.83 o 
   4  14   6        2.89       13.80     10.28 o 
   5  14   6        4.85        7.39     13.80 o 
   6  14   6        0.94        6.92     13.59 o 
   7  14   6       38.58       85.37     17.45 o 
  -8  15   6        8.61       13.71     23.53 o 
  -7  15   6       77.80       88.48     26.73 o 
  -6  15   6      112.93      132.07     25.07 o 
  -5  15   6        6.53        0.00     14.49 o 
  -4  15   6        0.08        3.43     13.39 o 
  -3  15   6       17.60       14.05     14.92 o 
  -2  15   6      175.94      176.32     26.38 o 
  -1  15   6        1.07        0.00     19.62 o 
   0  15   6      265.25      313.55     32.69 o 
   1  15   6        1.00        6.90     12.37 o 
   2  15   6        0.26       10.31     24.93 o 
   3  15   6      266.28      276.86     25.90 o 
   4  15   6       95.75      130.25     20.21 o 
   5  15   6        0.24        8.23     13.08 o 
   6  15   6        0.76        8.01     12.37 o 
  -7  16   6        1.36        0.00     16.81 o 
  -6  16   6       92.23      155.45     43.62 o 
  -5  16   6      159.61      223.33     31.37 o 
  -4  16   6        6.39        6.48     13.45 o 
  -3  16   6        5.13        9.94     24.44 o 
  -2  16   6       80.87       78.17     27.08 o 
  -1  16   6      150.77      139.95     39.52 o 
   0  16   6        7.54       31.98     17.96 o 
   1  16   6      164.89      191.76     41.60 o 
   2  16   6       19.68        2.56     13.84 o 
   3  16   6      185.83      134.10     33.91 o 
   4  16   6       95.86      121.73     34.88 o 
   5  16   6       42.73       60.91     16.57 o 
  -6  17   6        0.26        4.04     16.76 o 
  -5  17   6        0.20        8.67     50.34 o 
  -4  17   6        4.97        0.00     13.45 o 
  -3  17   6       50.20       60.90     31.03 o 
  -2  17   6        0.87        0.00     13.21 o 
  -1  17   6       47.33       43.91     25.55 o 
   0  17   6        6.66       10.11     14.43 o 
   1  17   6       18.51       44.77     16.84 o 
   2  17   6        0.66       30.32     16.96 o 
   3  17   6        0.01       12.83     20.46 o 
   4  17   6        9.22        0.00     18.86 o 
  -5  18   6        8.61       40.85     19.26 o 
  -4  18   6        5.76       36.55     17.20 o 
  -3  18   6       96.42      147.55     26.66 o 
  -2  18   6       56.65       46.29     25.38 o 
  -1  18   6        0.17        0.00     12.76 o 
   0  18   6        9.95       26.23     17.02 o 
   1  18   6        4.81       43.57     18.07 o 
   2  18   6        6.36      104.01     30.37 o 
  -2  19   6        1.04        5.76     17.80 o 
  -1  19   6        0.36        7.62     17.09 o 
   0  19   6       22.29       39.91     23.54 o 
 -12   1   7       19.61       56.51     26.21 o 
 -11   1   7      106.21      119.92     22.52 o 
 -10   1   7      275.96      284.14     24.05 o 
  -9   1   7      291.84      312.63     22.81 o 
  -8   1   7      656.38      615.89     19.40 o 
  -7   1   7      489.01      419.59     15.25 o 
  -6   1   7     2744.81     2926.39     47.05 o 
  -5   1   7     1296.71     1287.54     24.61 o 
  -4   1   7       43.92       47.32      4.86 o 
  -3   1   7      571.08      496.70     14.65 o 
  -2   1   7     2907.63     3178.71     42.74 o 
  -1   1   7     7349.59     7864.74    115.86 o 
   0   1   7     5938.93     6361.76     86.37 o 
   1   1   7     1851.62     1915.38     29.99 o 
   2   1   7      116.68      137.76      8.03 o 
   3   1   7      209.46      326.00     15.48 o 
   4   1   7      877.28      783.40     27.58 o 
   5   1   7      248.00      240.73     16.36 o 
   6   1   7      453.68      412.17     22.24 o 
   7   1   7        7.92       14.17      8.95 o 
   8   1   7       80.13       71.24     13.49 o 
   9   1   7        0.81       16.53      9.75 o 
  10   1   7       20.57       22.08     14.32 o 
 -11   2   7        1.90        4.92     11.22 o 
 -10   2   7        1.48       14.02      9.84 o 
  -9   2   7       45.60       34.75     21.02 o 
  -8   2   7       64.99       70.39     14.07 o 
  -7   2   7      432.58      438.15     15.30 o 
  -6   2   7       25.15       22.67      5.09 o 
  -5   2   7        0.02        5.63      3.45 o 
  -4   2   7        5.92        7.76      2.97 o 
  -3   2   7      578.72      536.87     12.05 o 
  -2   2   7     2599.47     2727.55     41.04 o 
  -1   2   7      191.50      181.66      8.51 o 
   0   2   7     5038.02     5121.75     65.57 o 
   1   2   7     2391.25     2330.13     62.79 o 
   2   2   7      149.81      158.61      8.06 o 
   3   2   7     1326.12     1286.20     29.13 o 
   4   2   7      113.01      125.54     11.14 o 
   5   2   7      456.70      428.07     28.25 o 
   6   2   7       58.08       63.57     11.15 o 
   7   2   7       37.76       40.56     12.79 o 
   8   2   7       57.66       42.45     11.10 o 
   9   2   7        3.96        1.08     10.89 o 
  10   2   7        6.58        0.00     11.62 o 
 -12   3   7        1.63       19.69     25.59 o 
 -11   3   7        7.35       20.83     13.10 o 
 -10   3   7        1.14        3.77      9.84 o 
  -9   3   7       22.26       18.17     10.22 o 
  -8   3   7       10.23       24.63      8.99 o 
  -7   3   7      250.56      273.26     27.98 o 
  -6   3   7     1136.51     1146.40     25.70 o 
  -5   3   7      487.49      538.29     18.12 o 
  -4   3   7      137.12      143.57      9.42 o 
  -3   3   7        0.28        0.00      2.93 o 
  -2   3   7      290.69      272.02      8.34 o 
  -1   3   7      774.17      681.56     15.61 o 
   0   3   7      291.04      320.51      9.31 o 
   1   3   7       28.46       40.00      4.00 o 
   2   3   7      734.04      855.82     21.23 o 
   3   3   7      949.79      914.65     28.80 o 
   4   3   7        7.49       14.27      7.33 o 
   5   3   7       10.88       19.13     10.81 o 
   6   3   7       52.72       42.62      9.32 o 
   7   3   7       66.13       70.23     12.21 o 
   8   3   7        0.02        0.00      9.02 o 
   9   3   7        0.97       11.75     11.04 o 
  10   3   7        1.30        0.00     14.86 o 
 -12   4   7        0.86       18.82     19.42 o 
 -11   4   7       12.77        0.00     15.35 o 
 -10   4   7      137.76      142.30     18.86 o 
  -9   4   7      525.44      598.85     30.74 o 
  -8   4   7      374.49      348.83     40.86 o 
  -7   4   7      226.73      234.71     19.33 o 
  -6   4   7       21.99       22.95      9.74 o 
  -5   4   7      110.30       98.20      5.75 o 
  -4   4   7      112.36      155.82     13.67 o 
  -3   4   7        6.87       12.74      5.73 o 
  -2   4   7     5088.98     5188.87     81.79 o 
  -1   4   7       28.04       34.32      4.03 o 
   0   4   7      726.34      762.38     18.23 o 
   1   4   7      245.35      250.20     13.28 o 
   2   4   7     1887.26     1871.34     33.34 o 
   3   4   7      963.42     1042.66     29.41 o 
   4   4   7       30.98       52.23      9.34 o 
   5   4   7        1.51        8.01      8.89 o 
   6   4   7      297.01      301.01     26.58 o 
   7   4   7        0.25        0.00      8.93 o 
   8   4   7      194.85      214.78     19.17 o 
   9   4   7        4.08       13.52     11.45 o 
  10   4   7        0.29        0.00     12.82 o 
 -12   5   7        0.08        0.00     15.74 o 
 -11   5   7      153.63      187.96     28.61 o 
 -10   5   7       23.54       22.81     11.64 o 
  -9   5   7      277.41      206.11     23.26 o 
  -8   5   7      180.25      187.52     23.12 o 
  -7   5   7     1000.09      967.05     34.42 o 
  -6   5   7     1330.17     1204.61     37.63 o 
  -5   5   7     1523.85     1489.54     41.78 o 
  -4   5   7      187.58      179.67     15.29 o 
  -3   5   7      293.85      389.99     19.59 o 
  -2   5   7        0.88        9.13      3.02 o 
  -1   5   7      594.12      669.56     16.30 o 
   0   5   7        4.90       19.76      4.54 o 
   1   5   7        1.93        4.07      4.36 o 
   2   5   7     1220.92     1090.95     23.86 o 
   3   5   7     1114.86     1033.99     29.72 o 
   4   5   7      865.35      778.72     39.75 o 
   5   5   7      261.00      249.48     19.02 o 
   6   5   7      164.72      179.31     17.36 o 
   7   5   7      296.18      304.69     23.17 o 
   8   5   7       38.26       55.37     19.83 o 
   9   5   7       27.15       30.11     13.37 o 
  10   5   7       11.19       18.38     14.26 o 
 -12   6   7       27.06       54.89     20.80 o 
 -11   6   7       52.14       64.28     21.65 o 
 -10   6   7       17.33       23.19     11.90 o 
  -9   6   7        0.18        0.00      9.49 o 
  -8   6   7        0.58        7.95      8.46 o 
  -7   6   7      319.06      381.53     25.27 o 
  -6   6   7      297.92      313.45     28.35 o 
  -5   6   7     2257.83     2138.34     57.31 o 
  -4   6   7      562.11      587.30     24.13 o 
  -3   6   7      162.26      223.01     16.92 o 
  -2   6   7      109.73      125.32      9.79 o 
  -1   6   7        1.02        1.17      3.47 o 
   0   6   7     1026.61     1058.57     25.89 o 
   1   6   7       33.70       21.32      6.02 o 
   2   6   7       88.05      114.68     11.44 o 
   3   6   7        6.84        7.70      5.71 o 
   4   6   7      206.03      206.60     16.35 o 
   5   6   7       49.37       53.35     10.44 o 
   6   6   7      967.94      849.84     34.26 o 
   7   6   7       57.94       84.36     21.88 o 
   8   6   7       29.10       31.41     12.07 o 
   9   6   7        2.72       11.37     10.81 o 
 -12   7   7       21.52       10.50     26.38 o 
 -11   7   7       17.63       24.31     15.97 o 
 -10   7   7       33.94       24.50     16.89 o 
  -9   7   7       29.78       48.89     16.56 o 
  -8   7   7       56.21       64.29     14.18 o 
  -7   7   7      112.40      136.48     16.26 o 
  -6   7   7      228.07      246.25     20.56 o 
  -5   7   7       17.69       30.69     14.65 o 
  -4   7   7      557.03      557.98     27.65 o 
  -3   7   7      106.82      118.19     13.90 o 
  -2   7   7      411.29      312.78     11.30 o 
  -1   7   7      422.09      338.21     12.96 o 
   0   7   7      676.73      604.74     19.24 o 
   1   7   7      282.30      265.88     15.49 o 
   2   7   7        4.68        0.00      5.85 o 
   3   7   7      218.98      190.88     15.38 o 
   4   7   7       38.88       33.21      9.63 o 
   5   7   7        2.89        7.16      7.86 o 
   6   7   7       32.06       41.85     11.38 o 
   7   7   7       77.09       88.48     14.86 o 
   8   7   7      131.07      157.14     18.34 o 
   9   7   7       15.20       21.95     17.36 o 
 -12   8   7        4.65       24.86     17.86 o 
 -11   8   7        0.76       29.19     18.51 o 
 -10   8   7       82.70      128.43     27.81 o 
  -9   8   7        1.52       18.10     16.43 o 
  -8   8   7      345.57      322.15     26.09 o 
  -7   8   7      226.88      227.83     21.01 o 
  -6   8   7       31.87       45.41     10.99 o 
  -5   8   7      700.34      651.48     47.83 o 
  -4   8   7       49.35       77.50     12.28 o 
  -3   8   7      151.18      109.98     20.17 o 
  -2   8   7      143.66      162.89     19.08 o 
  -1   8   7      321.69      317.65     15.07 o 
   0   8   7      245.14      241.64     14.37 o 
   1   8   7        0.37        0.00      5.57 o 
   2   8   7       43.53       50.82     13.20 o 
   3   8   7     1454.55     1408.72     37.39 o 
   4   8   7      910.87      843.42     29.06 o 
   5   8   7      148.48      147.78     15.64 o 
   6   8   7       14.15       18.79      9.73 o 
   7   8   7       51.74       63.94     13.00 o 
   8   8   7        9.08       22.23     11.16 o 
   9   8   7       16.50       14.86     11.87 o 
 -11   9   7        9.73        5.90     37.83 o 
 -10   9   7        8.12       33.13     17.98 o 
  -9   9   7       30.92       39.45     13.25 o 
  -8   9   7       48.92       63.39     14.46 o 
  -7   9   7      141.28      152.94     17.92 o 
  -6   9   7      116.96      107.03     17.12 o 
  -5   9   7       82.08       81.78     15.80 o 
  -4   9   7       17.93       54.07     11.72 o 
  -3   9   7      698.01      591.74     27.41 o 
  -2   9   7        4.44       10.45      7.60 o 
  -1   9   7      154.24      147.67     14.36 o 
   0   9   7      171.58      174.14     13.08 o 
   1   9   7      101.46      100.07     11.21 o 
   2   9   7       62.06       81.00     11.17 o 
   3   9   7       47.89       52.83      9.92 o 
   4   9   7      270.69      255.82     19.20 o 
   5   9   7      247.08      267.27     22.39 o 
   6   9   7       78.06       33.61     10.34 o 
   7   9   7       20.74       37.40     11.34 o 
   8   9   7       42.11       42.52     13.02 o 
   9   9   7        0.75       17.83     11.39 o 
 -11  10   7       40.49       69.10     21.74 o 
 -10  10   7       34.25       52.77     41.99 o 
  -9  10   7       69.21       86.15     21.61 o 
  -8  10   7        0.51        9.17     12.64 o 
  -7  10   7      259.80      260.16     24.01 o 
  -6  10   7       69.28       79.79     14.71 o 
  -5  10   7      583.11      506.30     30.23 o 
  -4  10   7       24.71       30.90     10.20 o 
  -3  10   7      115.62      122.55     15.47 o 
  -2  10   7       30.24       29.14     12.21 o 
  -1  10   7        4.69        0.55      8.70 o 
   0  10   7      197.26      216.67     15.22 o 
   1  10   7      544.40      512.83     21.78 o 
   2  10   7      862.13      780.08     27.35 o 
   3  10   7       48.38       52.53     10.08 o 
   4  10   7      208.96      207.51     17.83 o 
   5  10   7        6.56        0.00      8.79 o 
   6  10   7       27.77       42.57     11.81 o 
   7  10   7        0.27        5.29     10.09 o 
   8  10   7       16.78       47.20     13.11 o 
 -10  11   7       51.82       24.88     18.29 o 
  -9  11   7       57.21       71.27     22.64 o 
  -8  11   7       25.58       27.61     13.31 o 
  -7  11   7        5.55       10.14     10.46 o 
  -6  11   7      258.15      312.46     26.52 o 
  -5  11   7       91.04       99.40     17.56 o 
  -4  11   7       43.61       27.38     11.28 o 
  -3  11   7      288.71      270.29     28.47 o 
  -2  11   7       34.71       29.22     13.21 o 
  -1  11   7       92.25       82.58     15.59 o 
   0  11   7       26.00       57.10     14.21 o 
   1  11   7       33.91       23.79      9.02 o 
   2  11   7       59.43       79.84     20.91 o 
   3  11   7      918.84      810.94     29.31 o 
   4  11   7      276.93      249.19     19.91 o 
   5  11   7       11.52       18.16     10.34 o 
   6  11   7       41.42       50.15     13.03 o 
   7  11   7      271.80      314.80     24.83 o 
   8  11   7       12.88       16.06     14.18 o 
 -10  12   7        2.23        0.00     15.30 o 
  -9  12   7        8.06       46.65     26.56 o 
  -8  12   7        4.25       13.79     15.06 o 
  -7  12   7       20.91       32.69     13.04 o 
  -6  12   7      112.33      114.15     17.92 o 
  -5  12   7        5.05       28.62     11.92 o 
  -4  12   7      268.52      294.65     54.22 o 
  -3  12   7      113.02      138.35     26.35 o 
  -2  12   7        6.28       20.22     11.41 o 
  -1  12   7      175.86      155.90     28.01 o 
   0  12   7      160.29      158.95     22.74 o 
   1  12   7      254.03      296.98     19.80 o 
   2  12   7       13.43       44.41     12.52 o 
   3  12   7        8.34        5.99      8.81 o 
   4  12   7      150.84      173.04     19.09 o 
   5  12   7      115.40      128.50     16.47 o 
   6  12   7       13.45       15.34     11.21 o 
   7  12   7       51.12       73.91     15.70 o 
  -9  13   7        5.58       14.15     28.01 o 
  -8  13   7        0.21       27.58     15.41 o 
  -7  13   7      140.62      137.77     20.43 o 
  -6  13   7       31.21       17.83     15.89 o 
  -5  13   7      147.79      112.91     24.41 o 
  -4  13   7        0.19       21.74     15.32 o 
  -3  13   7      232.61      208.60     27.61 o 
  -2  13   7      246.79      216.60     27.33 o 
  -1  13   7      116.89      127.31     21.65 o 
   0  13   7        4.29       13.14     12.15 o 
   1  13   7       49.56       70.58     17.37 o 
   2  13   7        1.42       17.69      9.85 o 
   3  13   7       85.32       91.72     14.20 o 
   4  13   7       79.13      104.32     14.72 o 
   5  13   7       69.98       94.38     15.65 o 
   6  13   7        4.89        0.00     17.24 o 
   7  13   7        0.15        0.00     10.74 o 
  -9  14   7        7.91       21.96     16.76 o 
  -8  14   7       19.63       36.08     19.96 o 
  -7  14   7        2.70        0.00     24.37 o 
  -6  14   7      103.61      110.07     43.79 o 
  -5  14   7      238.57      227.88     31.29 o 
  -4  14   7       52.60       48.77     22.43 o 
  -3  14   7       29.57       42.61     15.52 o 
  -2  14   7      421.44      411.64     37.27 o 
  -1  14   7      568.37      566.19     42.89 o 
   0  14   7       70.07       63.49     24.13 o 
   1  14   7      132.27      154.65     34.22 o 
   2  14   7      188.12      211.57     58.00 o 
   3  14   7       58.05       59.04     12.80 o 
   4  14   7        6.49       26.00     11.01 o 
   5  14   7        4.37       15.67     11.29 o 
   6  14   7        4.70        1.01     14.87 o 
  -8  15   7       85.08      153.54     42.37 o 
  -7  15   7       50.28       47.68     23.06 o 
  -6  15   7        5.64       12.82     48.92 o 
  -5  15   7        3.98        0.00     14.60 o 
  -4  15   7       21.69       17.04     15.28 o 
  -3  15   7       48.65       32.65     16.08 o 
  -2  15   7        0.97        8.69     13.04 o 
  -1  15   7        2.14        0.00     12.96 o 
   0  15   7       44.06       25.57     14.81 o 
   1  15   7       84.30       99.29     21.02 o 
   2  15   7        6.39       26.34     14.34 o 
   3  15   7        0.28       19.27     28.39 o 
   4  15   7      149.44      172.69     25.21 o 
   5  15   7      132.64      138.63     25.81 o 
  -7  16   7       15.91        0.00     23.09 o 
  -6  16   7        0.00        7.49     16.14 o 
  -5  16   7       27.79       39.53     18.40 o 
  -4  16   7       46.02       70.77     27.29 o 
  -3  16   7      180.61      206.88     29.92 o 
  -2  16   7        1.54        0.00     25.59 o 
  -1  16   7       25.13       24.76     19.52 o 
   0  16   7       54.06       50.32     18.28 o 
   1  16   7       27.03       55.66     27.94 o 
   2  16   7        0.16       38.06     16.06 o 
   3  16   7       16.98       44.57     16.77 o 
   4  16   7        4.85        1.18     20.73 o 
  -6  17   7        6.84       20.41     17.76 o 
  -5  17   7       48.79      138.86     25.43 o 
  -4  17   7        5.29        0.00     31.24 o 
  -3  17   7       18.01       39.38     17.89 o 
  -2  17   7       39.97       46.87     17.81 o 
  -1  17   7        0.25        9.12     14.40 o 
   0  17   7        1.09       22.09     15.40 o 
   1  17   7        5.76        3.35     33.01 o 
   2  17   7        5.43       39.83     17.25 o 
   3  17   7       41.50       69.76     25.59 o 
  -4  18   7       48.33       44.05     19.51 o 
  -3  18   7       69.83       85.36     22.62 o 
  -2  18   7        0.94        0.00     14.67 o 
  -1  18   7        1.03        0.00     29.37 o 
   0  18   7      133.04      171.19     27.66 o 
   1  18   7       27.11       30.45     18.21 o 
   2  18   7       29.30       19.69     26.70 o 
 -12   0   8       55.23       59.01     28.71 o 
 -11   0   8       10.44        6.17     17.89 o 
 -10   0   8       22.53       36.27     20.94 o 
  -9   0   8       65.64       81.89     16.27 o 
  -8   0   8      465.73      480.01     23.89 o 
  -7   0   8      248.38      302.26     22.78 o 
  -6   0   8      155.31      146.45     12.85 o 
  -5   0   8     1437.82     1284.89     33.07 o 
  -4   0   8     1784.03     1678.50     46.25 o 
  -3   0   8     1243.65     1237.24     30.24 o 
  -2   0   8      404.25      464.16     16.43 o 
  -1   0   8       89.35       70.48      8.16 o 
   0   0   8     4055.21     4110.03     95.85 o 
   1   0   8     3321.29     3136.90     63.65 o 
   2   0   8      209.44      372.47     31.52 o 
   3   0   8       88.29       96.78     28.50 o 
   4   0   8        0.50        7.74      9.10 o 
   5   0   8      533.90      485.50     29.30 o 
   6   0   8       19.09        8.10      9.94 o 
   7   0   8      340.85      284.58     27.04 o 
   8   0   8        3.64        0.00     14.06 o 
   9   0   8        7.23        1.86     15.73 o 
  10   0   8        3.24        6.75     19.90 o 
 -13   1   8        0.29       14.63     23.99 o 
 -12   1   8       13.52        0.00     15.43 o 
 -11   1   8       83.41      116.17     34.43 o 
 -10   1   8       69.65       85.60     20.30 o 
  -9   1   8      149.64      141.70     14.18 o 
  -8   1   8        1.14       20.29      6.96 o 
  -7   1   8       54.76       73.07      9.56 o 
  -6   1   8      187.33      200.13     11.27 o 
  -5   1   8      340.10      380.34     13.39 o 
  -4   1   8       40.96       38.18      4.35 o 
  -3   1   8      468.55      520.86     12.25 o 
  -2   1   8     4881.36     5053.36     64.83 o 
  -1   1   8     1938.16     2045.27     34.11 o 
   0   1   8     6397.31     6144.05     85.20 o 
   1   1   8      265.79      309.15     10.92 o 
   2   1   8     1761.69     1788.04     33.66 o 
   3   1   8       81.03       93.47      9.48 o 
   4   1   8     1115.28      979.01     37.91 o 
   5   1   8      232.45      246.25     17.06 o 
   6   1   8      398.15      352.86     21.45 o 
   7   1   8      201.75      240.40     21.33 o 
   8   1   8       57.22       43.42     11.59 o 
   9   1   8        2.06       24.64     13.15 o 
  10   1   8       47.04       64.85     18.99 o 
 -13   2   8       38.86       20.94     24.55 o 
 -12   2   8        0.40        0.00     17.96 o 
 -11   2   8       31.15       42.44     25.73 o 
 -10   2   8       36.82       22.46     10.49 o 
  -9   2   8      119.53      139.15     19.09 o 
  -8   2   8      147.94      170.55     16.93 o 
  -7   2   8      378.07      306.70     20.03 o 
  -6   2   8      917.91      862.45     24.79 o 
  -5   2   8      212.18      217.82     13.90 o 
  -4   2   8      943.58      836.69     17.39 o 
  -3   2   8       14.47       22.80      3.39 o 
  -2   2   8      519.98      412.96     16.11 o 
  -1   2   8        1.21        3.86      3.61 o 
   0   2   8     1075.37     1082.31     20.56 o 
   1   2   8      133.89      139.33     13.87 o 
   2   2   8        7.39       11.96      4.42 o 
   3   2   8     2088.98     2088.99     41.21 o 
   4   2   8      720.30      637.17     21.56 o 
   5   2   8        9.09        5.68      7.02 o 
   6   2   8      287.22      280.88     19.60 o 
   7   2   8       16.00       19.19      9.78 o 
   8   2   8      120.41      111.16     15.01 o 
   9   2   8        1.26       18.34     12.13 o 
  10   2   8       42.44       26.27     14.50 o 
 -11   3   8        1.94       22.48     13.14 o 
 -10   3   8      116.62       83.00     26.69 o 
  -9   3   8       14.63        6.33     14.23 o 
  -8   3   8       27.19       22.17      8.90 o 
  -7   3   8      139.58      138.48     14.64 o 
  -6   3   8      430.31      405.44     21.34 o 
  -5   3   8      908.60      918.69     37.89 o 
  -4   3   8      997.63      938.90     25.45 o 
  -3   3   8     1043.47     1055.59     27.65 o 
  -2   3   8      297.91      410.81     11.40 o 
  -1   3   8        0.07        0.00      2.78 o 
   0   3   8      311.08      371.84     10.12 o 
   1   3   8        0.67        6.53      2.95 o 
   2   3   8      310.25      303.41     13.88 o 
   3   3   8       39.99       36.84      6.77 o 
   4   3   8      893.73      876.62     26.00 o 
   5   3   8      103.57      128.06     12.87 o 
   6   3   8        7.32       10.12      8.07 o 
   7   3   8        7.71        9.64      8.79 o 
   8   3   8        6.09        4.14     10.17 o 
   9   3   8      183.91      228.71     22.33 o 
  10   3   8       28.22       48.56     15.80 o 
 -12   4   8       18.55        7.77     21.63 o 
 -11   4   8       34.51       35.63     14.38 o 
 -10   4   8       73.77       83.00     15.20 o 
  -9   4   8      225.48      262.85     30.35 o 
  -8   4   8       90.86       90.77     13.63 o 
  -7   4   8       20.61       27.96      9.43 o 
  -6   4   8     1297.30     1163.72     36.40 o 
  -5   4   8      871.34      899.79     57.70 o 
  -4   4   8       34.71       46.24      5.70 o 
  -3   4   8       76.67       91.74     14.37 o 
  -2   4   8     6071.42     6319.31     86.34 o 
  -1   4   8     1152.28     1213.25     22.90 o 
   0   4   8        2.08       17.15      3.55 o 
   1   4   8       14.12       28.92      4.56 o 
   2   4   8      215.92      212.29     20.62 o 
   3   4   8      742.00      734.43     28.96 o 
   4   4   8        7.30       11.66      7.62 o 
   5   4   8      666.43      606.50     36.95 o 
   6   4   8       29.42       34.48     10.41 o 
   7   4   8       56.67       49.55     11.23 o 
   8   4   8       26.07       23.20     10.79 o 
   9   4   8        6.40       14.29     12.26 o 
 -12   5   8        0.11        0.00     29.05 o 
 -11   5   8       43.30       45.10     14.11 o 
 -10   5   8       37.13       19.27     11.89 o 
  -9   5   8       30.28       33.57     11.72 o 
  -8   5   8       57.21       75.09     12.73 o 
  -7   5   8       12.13       17.91      8.36 o 
  -6   5   8      116.87       99.81     13.26 o 
  -5   5   8     2014.00     1881.37     52.83 o 
  -4   5   8      642.33      566.48     28.94 o 
  -3   5   8      275.87      258.30     15.97 o 
  -2   5   8      247.04      199.14      8.23 o 
  -1   5   8      391.89      343.23     10.50 o 
   0   5   8      786.49      708.97     18.69 o 
   1   5   8      532.73      533.55     15.58 o 
   2   5   8     1572.34     1464.46     57.96 o 
   3   5   8       65.88       74.93     10.80 o 
   4   5   8      119.40      115.23     13.36 o 
   5   5   8       13.70       22.74      9.07 o 
   6   5   8       34.33       28.53     13.26 o 
   7   5   8        1.69        5.01     11.09 o 
   8   5   8       10.32       15.33     10.47 o 
   9   5   8        7.93       10.12     11.19 o 
 -12   6   8        5.37       30.81     18.47 o 
 -11   6   8       51.19       96.87     48.54 o 
 -10   6   8        0.20       12.23     11.38 o 
  -9   6   8       99.96       85.40     15.72 o 
  -8   6   8      219.79      275.78     39.65 o 
  -7   6   8        0.55        2.41      8.19 o 
  -6   6   8        1.83       16.83     12.15 o 
  -5   6   8       21.84       17.56      8.23 o 
  -4   6   8      708.75      631.58     25.72 o 
  -3   6   8      467.80      452.59     22.75 o 
  -2   6   8      629.78      509.24     13.69 o 
  -1   6   8      205.27      219.39     12.81 o 
   0   6   8      147.47      158.75     10.58 o 
   1   6   8     1976.34     1816.55     40.20 o 
   2   6   8     2066.03     1710.71     47.37 o 
   3   6   8      175.12      187.08     15.59 o 
   4   6   8      114.56       98.86     12.59 o 
   5   6   8      578.35      604.15     28.08 o 
   6   6   8       19.26       29.79     10.84 o 
   7   6   8      461.22      418.32     28.12 o 
   8   6   8      135.28      173.21     19.96 o 
   9   6   8        6.82        8.51     10.88 o 
 -12   7   8        9.98       11.53     16.56 o 
 -11   7   8        0.42        0.00     14.54 o 
 -10   7   8       28.02       19.39     20.26 o 
  -9   7   8       17.48        7.91     15.23 o 
  -8   7   8       65.41       18.10     10.63 o 
  -7   7   8       10.30        0.00      9.94 o 
  -6   7   8     1713.44     1537.13     46.45 o 
  -5   7   8      715.06      664.39     87.19 o 
  -4   7   8        0.15        3.85      6.98 o 
  -3   7   8      113.20      172.48     16.42 o 
  -2   7   8       67.04       77.57      8.57 o 
  -1   7   8     1861.74     1831.03     34.30 o 
   0   7   8     1062.75     1003.54     26.76 o 
   1   7   8        0.12        2.55      9.50 o 
   2   7   8       25.52       32.88      8.30 o 
   3   7   8        2.15        9.18      7.04 o 
   4   7   8       99.56      110.28     13.01 o 
   5   7   8      183.98      211.65     18.72 o 
   6   7   8     1233.35     1066.26     37.04 o 
   7   7   8      227.15      224.68     24.32 o 
   8   7   8        1.08       10.56     11.51 o 
   9   7   8        3.98        0.00      9.68 o 
 -12   8   8       28.09       38.75     20.98 o 
 -11   8   8        6.37        3.12     15.89 o 
 -10   8   8       31.37       50.91     18.60 o 
  -9   8   8       19.13       49.42     13.27 o 
  -8   8   8        1.56        6.45     10.03 o 
  -7   8   8      703.17      639.26     32.52 o 
  -6   8   8        3.11        7.12      8.11 o 
  -5   8   8     1403.89     1315.58     42.30 o 
  -4   8   8       99.65      118.98     19.50 o 
  -3   8   8       60.74       61.61     10.77 o 
  -2   8   8       42.14       49.84     10.42 o 
  -1   8   8      930.17      890.98     34.05 o 
   0   8   8      249.89      287.52     15.96 o 
   1   8   8       98.29       89.57     11.02 o 
   2   8   8        1.20        3.56      7.22 o 
   3   8   8       93.18       97.01     11.85 o 
   4   8   8      588.26      537.36     26.69 o 
   5   8   8      148.41      113.74     14.91 o 
   6   8   8       40.86       37.24     12.97 o 
   7   8   8        3.78       10.62     10.22 o 
   8   8   8        0.02        6.95     11.00 o 
   9   8   8        8.45       31.75     12.54 o 
 -11   9   8        0.01        3.47     15.68 o 
 -10   9   8       41.64       23.91     28.05 o 
  -9   9   8       47.17       53.55     14.41 o 
  -8   9   8      267.81      295.39     25.92 o 
  -7   9   8      733.74      702.45     33.75 o 
  -6   9   8      179.49      147.41     17.92 o 
  -5   9   8      356.54      314.10     25.69 o 
  -4   9   8       41.98       64.27     11.82 o 
  -3   9   8     1399.90     1309.26     42.43 o 
  -2   9   8      164.75      151.85     30.33 o 
  -1   9   8      172.29      174.56     21.58 o 
   0   9   8       61.57       74.50     10.14 o 
   1   9   8      543.92      460.69     20.59 o 
   2   9   8       11.69        6.44      7.65 o 
   3   9   8      766.62      750.69     42.93 o 
   4   9   8      396.02      327.51     22.07 o 
   5   9   8        0.25       21.43      9.39 o 
   6   9   8       58.12       71.51     13.33 o 
   7   9   8       81.61      103.97     15.72 o 
   8   9   8       30.56       47.65     12.70 o 
 -11  10   8       21.23       32.99     17.72 o 
 -10  10   8        1.16       15.58     14.19 o 
  -9  10   8       94.23       77.32     16.49 o 
  -8  10   8      601.50      565.84     35.34 o 
  -7  10   8      804.10      670.66     40.24 o 
  -6  10   8       94.93       85.95     15.46 o 
  -5  10   8      176.11      194.29     35.99 o 
  -4  10   8      315.38      303.86     37.37 o 
  -3  10   8     1001.12      932.77     35.95 o 
  -2  10   8      885.58      819.56     40.62 o 
  -1  10   8      196.09      190.42     24.06 o 
   0  10   8      691.77      658.39     23.73 o 
   1  10   8      324.37      313.90     23.92 o 
   2  10   8      725.69      646.94     30.30 o 
   3  10   8      418.17      398.35     23.48 o 
   4  10   8      170.87      115.09     14.40 o 
   5  10   8      129.50      110.17     15.28 o 
   6  10   8       22.38       30.17     11.09 o 
   7  10   8       24.18       17.41     11.61 o 
   8  10   8       13.55       22.86     12.02 o 
 -10  11   8      115.93      132.46     27.01 o 
  -9  11   8       55.08       80.49     37.58 o 
  -8  11   8       38.41       46.29     14.03 o 
  -7  11   8       35.63       56.08     13.93 o 
  -6  11   8       97.38       84.25     15.36 o 
  -5  11   8      532.41      509.57     40.03 o 
  -4  11   8       35.36       47.62     12.38 o 
  -3  11   8      387.02      497.98     38.00 o 
  -2  11   8        3.68        0.00      9.70 o 
  -1  11   8      497.03      515.33     37.99 o 
   0  11   8       67.74       55.49     15.72 o 
   1  11   8      919.43      853.63     29.09 o 
   2  11   8      359.34      339.82     21.43 o 
   3  11   8       14.12       30.64     10.05 o 
   4  11   8       60.41       53.94     11.67 o 
   5  11   8       33.14       41.07     11.92 o 
   6  11   8        0.49       24.03     11.37 o 
   7  11   8       15.56       54.66     13.63 o 
 -10  12   8        1.20        8.36     16.66 o 
  -9  12   8       39.95       56.34     20.24 o 
  -8  12   8       17.58       14.93     15.49 o 
  -7  12   8      260.77      218.46     25.55 o 
  -6  12   8        3.26        0.00     10.04 o 
  -5  12   8      280.09      204.39     22.37 o 
  -4  12   8       73.07       88.82     19.34 o 
  -3  12   8       38.25       31.39     14.15 o 
  -2  12   8      404.35      351.83     44.24 o 
  -1  12   8       25.28       24.51     13.50 o 
   0  12   8      171.69      138.79     21.86 o 
   1  12   8      595.22      528.39     40.04 o 
   2  12   8       62.08       87.36     12.49 o 
   3  12   8       82.33       86.09     13.43 o 
   4  12   8        0.67        0.20     11.25 o 
   5  12   8       32.42       44.09     12.01 o 
   6  12   8       29.19       46.60     12.63 o 
   7  12   8        1.66       14.65     10.79 o 
  -9  13   8        0.14        0.00     16.23 o 
  -8  13   8       10.33       11.36     13.19 o 
  -7  13   8        2.22       31.35     13.35 o 
  -6  13   8        3.24       19.32     11.90 o 
  -5  13   8       95.35      100.57     47.78 o 
  -4  13   8       50.72       52.34     16.12 o 
  -3  13   8       94.02       67.63     19.22 o 
  -2  13   8      555.07      564.96     56.55 o 
  -1  13   8      397.56      342.09     58.35 o 
   0  13   8       12.40       19.90     14.06 o 
   1  13   8        8.52       31.38     30.48 o 
   2  13   8       40.76       46.41     16.90 o 
   3  13   8       39.18       55.29     12.43 o 
   4  13   8      143.01      163.55     17.82 o 
   5  13   8       33.33       32.79     12.51 o 
   6  13   8       20.61       16.94     11.84 o 
  -9  14   8        1.50        1.12     15.06 o 
  -8  14   8       36.64       24.90     17.27 o 
  -7  14   8        9.54       23.57     21.81 o 
  -6  14   8       29.29       32.44     18.58 o 
  -5  14   8       19.83       47.53     18.14 o 
  -4  14   8       87.89       96.71     31.00 o 
  -3  14   8       86.26       91.23     26.66 o 
  -2  14   8       16.47       29.52     22.74 o 
  -1  14   8        4.83        2.91     14.12 o 
   0  14   8       31.23       29.42     17.65 o 
   1  14   8       29.45       36.73     15.86 o 
   2  14   8      212.48      242.72     30.43 o 
   3  14   8        2.19        2.64     13.83 o 
   4  14   8       20.38       38.73     12.61 o 
   5  14   8        4.19        0.00     12.03 o 
   6  14   8       48.53       81.55     23.03 o 
  -8  15   8       42.63       52.25     28.26 o 
  -7  15   8      155.95      202.44     34.83 o 
  -6  15   8        4.97        1.93     34.08 o 
  -5  15   8        2.32        7.63     21.04 o 
  -4  15   8       11.52        0.00     20.21 o 
  -3  15   8       59.37       66.90     18.62 o 
  -2  15   8        8.19       28.69     20.70 o 
  -1  15   8      233.58      229.71     38.73 o 
   0  15   8        0.19        3.67     13.89 o 
   1  15   8      103.51       94.80     23.85 o 
   2  15   8       23.83       31.19     27.18 o 
   3  15   8        7.96       20.73     15.91 o 
   4  15   8        0.01       14.79     15.52 o 
   5  15   8       21.18       41.85     19.43 o 
  -7  16   8       16.20        8.22     24.49 o 
  -6  16   8       49.56       90.33     27.16 o 
  -5  16   8        0.97       25.27     17.35 o 
  -4  16   8        3.25       21.54     16.04 o 
  -3  16   8       59.34       78.85     20.94 o 
  -2  16   8       62.13       53.85     17.56 o 
  -1  16   8        7.04        7.54     15.23 o 
   0  16   8        7.27        0.09     17.51 o 
   1  16   8        0.46        9.92     15.03 o 
   2  16   8       74.33      113.13     21.83 o 
   3  16   8       21.24       10.93     15.89 o 
   4  16   8        8.07       30.86     21.56 o 
  -6  17   8        1.21        0.00     25.97 o 
  -5  17   8        0.03       29.90     16.64 o 
  -4  17   8        1.25        0.00     12.81 o 
  -3  17   8        5.79       27.41     15.55 o 
  -2  17   8        4.05       24.55     17.26 o 
  -1  17   8        4.25        5.22     14.99 o 
   0  17   8        5.00       26.67     18.02 o 
   1  17   8       67.31       55.38     19.79 o 
   2  17   8        5.26       35.00     16.96 o 
   3  17   8       15.93       42.44     25.17 o 
  -4  18   8       26.84        1.88     14.62 o 
  -3  18   8        1.27        7.30     15.77 o 
  -2  18   8        2.41       19.26     16.30 o 
  -1  18   8       21.79       17.96     16.91 o 
   0  18   8       57.03       64.74     22.99 o 
   1  18   8        5.91        0.00     21.43 o 
 -13   1   9        0.04        7.00     23.99 o 
 -12   1   9        3.46       37.13     22.57 o 
 -11   1   9       49.32       36.49     16.48 o 
 -10   1   9        0.59        8.32     13.87 o 
  -9   1   9      156.34      176.44     18.29 o 
  -8   1   9      173.17      195.37     16.02 o 
  -7   1   9       86.53       81.83      8.64 o 
  -6   1   9       68.18       68.52      6.83 o 
  -5   1   9      226.32      250.09     10.41 o 
  -4   1   9     1422.09     1266.76     23.32 o 
  -3   1   9      756.96      791.06     19.40 o 
  -2   1   9     1416.66     1362.59     23.96 o 
  -1   1   9      548.20      567.43     17.64 o 
   0   1   9      271.81      302.71     12.09 o 
   1   1   9        9.61       12.52      4.03 o 
   2   1   9      608.87      615.67     17.89 o 
   3   1   9       21.07       24.51      7.53 o 
   4   1   9       65.59       63.83      9.92 o 
   5   1   9      134.47      124.67     13.48 o 
   6   1   9      537.03      530.88     26.73 o 
   7   1   9       11.07        0.00      9.64 o 
   8   1   9        1.60       10.47     11.23 o 
   9   1   9       27.59       38.47     16.87 o 
 -13   2   9        1.83        0.00     19.48 o 
 -12   2   9        1.71       32.85     17.28 o 
 -11   2   9       27.92        0.00     15.74 o 
 -10   2   9       90.80       96.33     18.31 o 
  -9   2   9        0.28       12.70      9.06 o 
  -8   2   9        7.38       14.55      9.49 o 
  -7   2   9      253.19      244.80     26.47 o 
  -6   2   9      106.49      126.03     11.11 o 
  -5   2   9        7.19       24.00      5.60 o 
  -4   2   9      617.99      641.65     18.63 o 
  -3   2   9     1686.08     1832.95     29.19 o 
  -2   2   9     1347.98     1323.58     23.51 o 
  -1   2   9      429.40      417.03     20.18 o 
   0   2   9      872.79      838.58     18.19 o 
   1   2   9        3.93        4.45      3.46 o 
   2   2   9     1666.04     1676.31     30.21 o 
   3   2   9     1636.48     1519.16     34.20 o 
   4   2   9      379.32      380.71     21.67 o 
   5   2   9      126.46      120.32     13.10 o 
   6   2   9       74.28       61.37     11.28 o 
   7   2   9      116.96      150.97     16.63 o 
   8   2   9      167.91      181.41     19.65 o 
   9   2   9        1.22        0.00     12.15 o 
 -12   3   9       44.50       78.22     28.01 o 
 -11   3   9      298.37      249.83     44.24 o 
 -10   3   9        0.14        5.96     10.78 o 
  -9   3   9      276.14      317.41     25.21 o 
  -8   3   9      117.52       94.75     18.69 o 
  -7   3   9      844.45      727.35     54.63 o 
  -6   3   9      564.50      567.72     35.98 o 
  -5   3   9      120.21      127.85     10.54 o 
  -4   3   9       61.50       74.10     10.40 o 
  -3   3   9      947.74      850.07     25.50 o 
  -2   3   9      864.57      807.85     16.99 o 
  -1   3   9     3740.92     4183.37     57.10 o 
   0   3   9        9.18       21.96      4.38 o 
   1   3   9      969.51      950.59     20.11 o 
   2   3   9        4.51        7.41      5.11 o 
   3   3   9        9.92       16.68      6.17 o 
   4   3   9       68.66       56.14      9.19 o 
   5   3   9       62.28       62.79     10.80 o 
   6   3   9        0.84        8.27      8.17 o 
   7   3   9       64.90       58.62     12.25 o 
   8   3   9       33.43       38.04     12.11 o 
   9   3   9        8.96       18.12     12.61 o 
 -11   4   9        1.12        6.24     22.33 o 
 -10   4   9      121.24       96.08     16.32 o 
  -9   4   9      102.34       69.81     28.74 o 
  -8   4   9      235.39      264.19     26.02 o 
  -7   4   9      105.97       48.88     26.41 o 
  -6   4   9      155.44      155.83     23.99 o 
  -5   4   9      178.15      181.34     19.98 o 
  -4   4   9      326.70      329.39     13.61 o 
  -3   4   9     1966.97     1879.25     38.15 o 
  -2   4   9       99.21      107.28      7.15 o 
  -1   4   9     1767.06     1874.89     30.96 o 
   0   4   9      536.51      529.30     12.94 o 
   1   4   9      700.39      642.79     16.42 o 
   2   4   9       25.51       29.22      6.26 o 
   3   4   9       80.93       94.04     10.27 o 
   4   4   9      537.96      439.51     24.56 o 
   5   4   9      378.50      375.52     21.41 o 
   6   4   9      196.95      188.65     17.18 o 
   7   4   9       12.04        0.00      9.73 o 
   8   4   9       25.33       16.28     12.64 o 
   9   4   9       21.23       35.23     14.27 o 
 -12   5   9        3.30       30.37     22.95 o 
 -11   5   9       25.35       32.89     13.98 o 
 -10   5   9       19.14       52.40     14.16 o 
  -9   5   9       23.99       30.26     13.57 o 
  -8   5   9       23.92       27.20      9.96 o 
  -7   5   9      225.49      219.85     21.45 o 
  -6   5   9      517.07      483.70     26.39 o 
  -5   5   9     1207.49     1076.66     74.01 o 
  -4   5   9      749.25      750.11     27.93 o 
  -3   5   9      238.06      214.68     14.71 o 
  -2   5   9      176.94      172.78      8.69 o 
  -1   5   9      855.61      704.43     15.78 o 
   0   5   9      762.92      791.66     16.63 o 
   1   5   9      904.11      897.21     24.62 o 
   2   5   9      692.54      596.17     29.61 o 
   3   5   9     2189.93     1997.44     47.04 o 
   4   5   9      150.89      155.54     18.29 o 
   5   5   9       22.59       49.65     12.87 o 
   6   5   9      133.36      126.01     14.62 o 
   7   5   9        3.73       16.50      9.84 o 
   8   5   9        1.24       11.72     10.68 o 
   9   5   9       17.28        0.29     11.25 o 
 -12   6   9        6.64        3.72     17.03 o 
 -11   6   9        6.17       26.85     13.63 o 
 -10   6   9       34.54       41.08     13.19 o 
  -9   6   9       97.57      120.11     17.64 o 
  -8   6   9        0.01        0.00      9.06 o 
  -7   6   9       53.61       39.65     10.88 o 
  -6   6   9       92.53      118.47     14.57 o 
  -5   6   9       14.02       19.27      7.34 o 
  -4   6   9      384.72      341.78     27.56 o 
  -3   6   9      523.31      532.23     23.79 o 
  -2   6   9     1195.35     1189.88     32.48 o 
  -1   6   9     1056.09      982.69     19.92 o 
   0   6   9      821.89      778.04     20.93 o 
   1   6   9     1682.30     1683.72     57.00 o 
   2   6   9       37.28       41.57      9.12 o 
   3   6   9      108.52      118.86     20.68 o 
   4   6   9       27.26       36.07     10.06 o 
   5   6   9      255.48      247.19     28.77 o 
   6   6   9       38.49       29.07     10.99 o 
   7   6   9       31.44       34.12     15.16 o 
   8   6   9        7.71       10.87     10.47 o 
   9   6   9        0.23        0.00     10.97 o 
 -12   7   9       26.98       34.74     19.60 o 
 -11   7   9        0.78       31.36     16.82 o 
 -10   7   9        1.28        0.00     12.14 o 
  -9   7   9        1.16       28.04     11.63 o 
  -8   7   9      387.82      386.17     28.03 o 
  -7   7   9     1116.10     1004.81     45.53 o 
  -6   7   9      240.04      267.51     22.24 o 
  -5   7   9        4.80        3.82      8.04 o 
  -4   7   9       43.47       41.99     10.65 o 
  -3   7   9      266.89      263.54     28.00 o 
  -2   7   9      650.04      634.37     35.22 o 
  -1   7   9        7.43        9.85      5.03 o 
   0   7   9       95.04      103.10     10.64 o 
   1   7   9        6.14       13.59      7.15 o 
   2   7   9       30.05       49.81      9.35 o 
   3   7   9       26.79       28.00     14.16 o 
   4   7   9      486.20      459.57     25.41 o 
   5   7   9      433.29      398.11     33.53 o 
   6   7   9      178.18      162.20     21.65 o 
   7   7   9      107.58       98.90     15.50 o 
   8   7   9       36.16       60.75     14.72 o 
 -11   8   9       44.30       23.94     17.94 o 
 -10   8   9       12.45       41.49     13.41 o 
  -9   8   9       64.52       95.29     17.05 o 
  -8   8   9      477.27      462.68     31.33 o 
  -7   8   9      207.69      180.34     20.03 o 
  -6   8   9      502.23      462.18     34.23 o 
  -5   8   9       69.51       91.45     14.12 o 
  -4   8   9      212.85      220.31     20.01 o 
  -3   8   9       54.51       73.69     12.42 o 
  -2   8   9      276.53      242.30     25.70 o 
  -1   8   9      904.15      801.61     25.48 o 
   0   8   9      131.48      140.29     14.17 o 
   1   8   9      117.00      131.52     12.99 o 
   2   8   9     2254.99     2010.29     47.38 o 
   3   8   9      926.16      710.84     30.17 o 
   4   8   9       74.51       65.38     11.90 o 
   5   8   9        1.31        3.43      8.88 o 
   6   8   9        1.78        5.00     10.05 o 
   7   8   9        1.38       34.11     12.04 o 
   8   8   9        1.43       25.26     12.43 o 
 -11   9   9        1.58        0.93     16.08 o 
 -10   9   9        9.03       17.10     13.28 o 
  -9   9   9       63.57       63.94     17.34 o 
  -8   9   9       49.40       68.88     27.17 o 
  -7   9   9      982.67      851.64     36.49 o 
  -6   9   9      657.67      640.33     32.88 o 
  -5   9   9      416.80      332.37     25.16 o 
  -4   9   9        2.68       17.97      8.88 o 
  -3   9   9      279.54      266.92     22.33 o 
  -2   9   9       84.19       77.79     13.28 o 
  -1   9   9       41.40       39.49     12.76 o 
   0   9   9        6.28       14.97      8.88 o 
   1   9   9      175.64      138.38     13.82 o 
   2   9   9        2.07       18.45      8.27 o 
   3   9   9      131.67      130.35     14.32 o 
   4   9   9      202.02      222.82     19.03 o 
   5   9   9        5.54        5.48     10.57 o 
   6   9   9        0.22        0.74      9.27 o 
   7   9   9        6.84       17.32     14.04 o 
   8   9   9        2.01        5.27     11.23 o 
 -11  10   9       44.68       59.27     17.89 o 
 -10  10   9       19.92       35.72     20.49 o 
  -9  10   9      168.22      186.27     41.37 o 
  -8  10   9        0.02        0.00     14.74 o 
  -7  10   9      192.73      200.39     31.85 o 
  -6  10   9       28.92       40.22     12.95 o 
  -5  10   9        4.48       13.59      9.62 o 
  -4  10   9      197.59      181.22     19.93 o 
  -3  10   9      396.66      381.26     27.30 o 
  -2  10   9       41.95       21.22     13.24 o 
  -1  10   9      100.88      115.42     19.52 o 
   0  10   9      285.40      300.73     29.98 o 
   1  10   9     1078.34      942.45     38.69 o 
   2  10   9        0.27        0.56      7.62 o 
   3  10   9      206.77      189.57     17.57 o 
   4  10   9        0.41        5.21      8.96 o 
   5  10   9      176.10      161.47     17.93 o 
   6  10   9       48.58       49.08     12.42 o 
   7  10   9        4.75        6.09     11.39 o 
 -10  11   9        1.43        6.94     14.43 o 
  -9  11   9       28.33       32.95     14.02 o 
  -8  11   9       42.00       50.43     14.34 o 
  -7  11   9      313.48      343.23     40.65 o 
  -6  11   9      359.19      369.85     28.96 o 
  -5  11   9      379.62      307.70     26.26 o 
  -4  11   9      294.37      254.22     24.21 o 
  -3  11   9       22.78        0.00     11.90 o 
  -2  11   9      313.98      346.06     32.70 o 
  -1  11   9      395.62      360.67     51.69 o 
   0  11   9      480.39      514.67     39.20 o 
   1  11   9       24.57       36.53     14.51 o 
   2  11   9      348.67      364.47     22.70 o 
   3  11   9       22.70       44.42     10.57 o 
   4  11   9       67.49       78.15     12.97 o 
   5  11   9        0.51        0.00     11.05 o 
   6  11   9       77.35       85.58     20.84 o 
   7  11   9       69.18       63.61     12.83 o 
 -10  12   9        3.92        0.00     17.24 o 
  -9  12   9       35.49       21.99     19.31 o 
  -8  12   9        9.25       20.50     13.40 o 
  -7  12   9        3.03        7.41     11.87 o 
  -6  12   9       13.11       20.16     12.39 o 
  -5  12   9      147.36      129.60     18.34 o 
  -4  12   9        8.18        0.00     13.46 o 
  -3  12   9       26.11        7.14     24.20 o 
  -2  12   9       11.64       12.21     13.28 o 
  -1  12   9        5.52       17.60     14.44 o 
   0  12   9       61.14       61.35     16.92 o 
   1  12   9      197.05      251.51     29.87 o 
   2  12   9      123.37      119.36     21.74 o 
   3  12   9        1.56        4.24      9.13 o 
   4  12   9        6.51       24.31     10.46 o 
   5  12   9        2.31        0.52     10.34 o 
   6  12   9        0.44       29.96     12.14 o 
  -9  13   9        3.89       10.56     14.84 o 
  -8  13   9        0.37       16.28     12.77 o 
  -7  13   9        8.04        1.17     11.88 o 
  -6  13   9        0.10        0.00     10.83 o 
  -5  13   9        0.17        0.00     11.75 o 
  -4  13   9       10.62        5.38     23.23 o 
  -3  13   9      503.71      464.55     40.61 o 
  -2  13   9      368.85      415.26     38.59 o 
  -1  13   9       92.41      113.17     31.00 o 
   0  13   9       81.66       66.73     17.92 o 
   1  13   9      171.12      182.26     26.85 o 
   2  13   9       50.44       94.51     21.00 o 
   3  13   9        9.60        0.00     13.63 o 
   4  13   9       45.30       58.58     12.61 o 
   5  13   9        0.40       11.59     10.82 o 
   6  13   9        0.81       17.59     11.37 o 
  -8  14   9      118.06      138.67     20.93 o 
  -7  14   9       80.48      117.94     25.54 o 
  -6  14   9      144.33      165.01     28.98 o 
  -5  14   9       73.19       89.61     27.01 o 
  -4  14   9       80.37       42.38     18.52 o 
  -3  14   9       24.26       49.95     18.43 o 
  -2  14   9      398.82      361.79     36.76 o 
  -1  14   9       94.56      112.27     35.50 o 
   0  14   9       31.06        9.00     14.85 o 
   1  14   9       14.61       21.26     38.48 o 
   2  14   9       11.69       21.31     16.02 o 
   3  14   9        0.36        6.92     13.14 o 
   4  14   9      145.40      134.55     24.14 o 
   5  14   9       42.81       29.19     16.41 o 
  -8  15   9        9.13       42.60     19.40 o 
  -7  15   9        6.93        0.00     24.23 o 
  -6  15   9       13.09        1.68     17.33 o 
  -5  15   9        7.32       27.31     17.60 o 
  -4  15   9        6.63       21.25     18.11 o 
  -3  15   9        8.26        0.00     13.69 o 
  -2  15   9       83.88       96.06     21.13 o 
  -1  15   9       66.10       57.48     32.10 o 
   0  15   9        0.13       13.38     14.36 o 
   1  15   9        5.78        0.00     13.01 o 
   2  15   9       48.31       10.71     18.96 o 
   3  15   9        0.01       22.21     16.61 o 
   4  15   9       45.01       44.25     18.51 o 
  -7  16   9        1.84        2.70     23.10 o 
  -6  16   9        2.70        0.00     21.23 o 
  -5  16   9        5.56        0.00     19.27 o 
  -4  16   9       24.51       48.05     18.09 o 
  -3  16   9       48.87       31.09     16.83 o 
  -2  16   9        0.97       45.20     16.11 o 
  -1  16   9      104.90      136.67     24.75 o 
   0  16   9        2.20       13.33     19.24 o 
   1  16   9       72.05       99.22     22.29 o 
   2  16   9       89.68       87.94     22.08 o 
   3  16   9        0.85        0.00     14.78 o 
  -5  17   9        1.20       10.12     22.66 o 
  -4  17   9        2.85        0.00     20.94 o 
  -3  17   9        0.06        0.00     12.80 o 
  -2  17   9        0.23        0.00     13.42 o 
  -1  17   9       54.02       72.25     20.88 o 
   0  17   9      162.05      174.72     28.39 o 
   1  17   9        3.49       17.86     17.14 o 
   2  17   9       23.14       29.56     18.03 o 
  -2  18   9        5.79        0.00     15.29 o 
  -1  18   9       15.84       23.19     16.47 o 
 -13   0  10        3.44       42.85     25.45 o 
 -12   0  10       20.98        4.85     21.77 o 
 -11   0  10       45.09      101.10     35.02 o 
 -10   0  10      340.74      273.20     46.46 o 
  -9   0  10       59.96       34.60     19.62 o 
  -8   0  10        5.35       14.77     16.99 o 
  -7   0  10      163.11      152.33     18.81 o 
  -6   0  10     1084.98     1065.58     37.79 o 
  -5   0  10     1840.61     1874.32     44.41 o 
  -4   0  10      927.19      891.24     46.30 o 
  -3   0  10        4.17        8.04      7.18 o 
  -2   0  10     8786.31     9793.07    169.25 o 
  -1   0  10      235.22      258.89     15.92 o 
   0   0  10     4556.05     4464.22    106.92 o 
   1   0  10     1774.74     1625.50     41.82 o 
   2   0  10     1619.52     1552.30     41.53 o 
   3   0  10      392.67      398.77     30.91 o 
   4   0  10      638.63      649.31     42.09 o 
   5   0  10     1697.81     1375.42     83.07 o 
   6   0  10        2.43        0.00     16.57 o 
   7   0  10        4.71        0.00     15.98 o 
   8   0  10      144.26      141.84     48.75 o 
   9   0  10       22.47       24.64     25.62 o 
 -13   1  10       19.44       39.47     24.27 o 
 -12   1  10       48.37       59.08     20.96 o 
 -11   1  10       53.47       47.11     18.68 o 
 -10   1  10        3.12       26.28     15.56 o 
  -9   1  10       11.57       33.18     14.78 o 
  -8   1  10      205.27      219.18     20.03 o 
  -7   1  10      132.35      159.08     13.59 o 
  -6   1  10      401.81      398.49     15.65 o 
  -5   1  10     2764.61     2766.22     46.77 o 
  -4   1  10     1566.44     1475.91     25.92 o 
  -3   1  10      406.22      458.76     12.67 o 
  -2   1  10      139.09      195.75     12.44 o 
  -1   1  10     4394.31     4562.36     67.79 o 
   0   1  10      110.12       87.43      8.10 o 
   1   1  10      856.79      831.30     24.89 o 
   2   1  10       31.73       39.73      6.69 o 
   3   1  10      164.74      210.49     16.56 o 
   4   1  10       81.19       59.49     10.99 o 
   5   1  10       23.87       12.81      9.65 o 
   6   1  10       62.12      111.44     20.41 o 
   7   1  10       17.63        0.00     15.18 o 
   8   1  10       13.38        2.96     14.89 o 
   9   1  10        3.53        0.00     17.65 o 
 -12   2  10       28.64       68.79     31.45 o 
 -11   2  10        4.71        0.00     13.43 o 
 -10   2  10       18.44       25.12     15.94 o 
  -9   2  10       83.94      140.45     20.47 o 
  -8   2  10       21.55       17.52      8.81 o 
  -7   2  10      151.15      162.44     14.26 o 
  -6   2  10      250.82      234.88     15.76 o 
  -5   2  10     1474.97     1445.09     32.93 o 
  -4   2  10      627.75      681.42     18.50 o 
  -3   2  10      393.95      424.50     12.57 o 
  -2   2  10      149.71      146.97      8.54 o 
  -1   2  10       70.80       73.57      6.92 o 
   0   2  10        2.04        7.46      4.16 o 
   1   2  10        0.20        9.83      4.27 o 
   2   2  10      310.60      328.91     24.41 o 
   3   2  10      262.26      253.04     16.83 o 
   4   2  10       12.90       12.47      6.88 o 
   5   2  10        2.20        1.45      8.39 o 
   6   2  10        8.29        7.75      9.16 o 
   7   2  10      173.12      162.85     18.01 o 
   8   2  10       81.39      111.78     17.56 o 
   9   2  10        5.73       39.75     19.36 o 
 -12   3  10        0.38       17.16     14.32 o 
 -11   3  10       93.25       74.26     29.68 o 
 -10   3  10      296.10      301.03     57.76 o 
  -9   3  10      182.35      167.28     18.89 o 
  -8   3  10      187.12      223.16     38.29 o 
  -7   3  10     1384.16     1328.38     59.96 o 
  -6   3  10        3.01        3.72      7.28 o 
  -5   3  10      654.38      589.12     25.36 o 
  -4   3  10     1373.27     1359.09     33.19 o 
  -3   3  10     9475.42     9345.48    194.06 o 
  -2   3  10     1553.88     1401.64     34.05 o 
  -1   3  10       11.80       17.96      4.68 o 
   0   3  10        4.00        0.00      3.83 o 
   1   3  10     1940.11     1718.08     33.75 o 
   2   3  10      661.79      612.09     19.83 o 
   3   3  10       43.45       42.33      8.28 o 
   4   3  10      110.81      151.49     15.01 o 
   5   3  10       27.28       37.30      9.82 o 
   6   3  10       28.92       16.38      9.60 o 
   7   3  10       19.99       30.16     11.07 o 
   8   3  10       90.85      120.36     16.97 o 
   9   3  10       39.11       68.53     18.13 o 
 -12   4  10        9.54        0.00     21.91 o 
 -11   4  10       37.20       54.58     18.09 o 
 -10   4  10        3.76        0.17     11.84 o 
  -9   4  10      845.01      740.30     32.81 o 
  -8   4  10      796.87      714.29     30.81 o 
  -7   4  10      389.51      373.14     27.15 o 
  -6   4  10      503.06      518.23     27.38 o 
  -5   4  10      252.99      231.37     23.96 o 
  -4   4  10      180.37      117.75     17.40 o 
  -3   4  10       23.78       13.64      5.64 o 
  -2   4  10       87.22      106.27      8.38 o 
  -1   4  10      434.54      385.19     12.81 o 
   0   4  10        4.33        6.49      4.11 o 
   1   4  10       71.80       84.98      7.33 o 
   2   4  10      738.95      671.59     28.25 o 
   3   4  10      172.63      154.51     17.66 o 
   4   4  10        9.06        0.00      6.84 o 
   5   4  10        9.35        3.32      8.69 o 
   6   4  10        0.10        0.15      8.78 o 
   7   4  10       86.44       81.40     15.17 o 
   8   4  10       21.31       46.26     12.91 o 
 -12   5  10       11.88       49.44     27.25 o 
 -11   5  10       79.50       90.78     21.78 o 
 -10   5  10       32.04       34.49     13.54 o 
  -9   5  10      176.17      200.03     21.37 o 
  -8   5  10      106.59      120.55     17.61 o 
  -7   5  10       65.21       72.34     12.74 o 
  -6   5  10       18.91       41.65     10.05 o 
  -5   5  10      277.92      281.82     20.76 o 
  -4   5  10        0.05        0.00      6.04 o 
  -3   5  10        0.20        8.32      6.74 o 
  -2   5  10      368.72      362.61     18.04 o 
  -1   5  10      280.98      276.70     11.89 o 
   0   5  10      772.27      689.93     18.44 o 
   1   5  10      260.28      263.05     14.24 o 
   2   5  10      144.92      147.15     16.92 o 
   3   5  10      815.11      729.55     23.85 o 
   4   5  10       17.95       12.98      8.01 o 
   5   5  10       39.79       23.90      9.21 o 
   6   5  10        0.17       11.92      8.89 o 
   7   5  10       10.41        3.04      9.79 o 
   8   5  10        5.39        3.07     10.43 o 
 -12   6  10       74.50       93.75     28.29 o 
 -11   6  10      170.85      191.21     22.59 o 
 -10   6  10       26.57       26.29     13.40 o 
  -9   6  10       20.14       24.16     14.72 o 
  -8   6  10        0.12        1.56      9.09 o 
  -7   6  10       94.89      100.53     15.04 o 
  -6   6  10       12.61       12.31      8.02 o 
  -5   6  10        2.63       10.03      7.25 o 
  -4   6  10       70.54       85.54     19.93 o 
  -3   6  10       69.42       95.69     16.95 o 
  -2   6  10      100.48       82.31      9.69 o 
  -1   6  10        0.00        0.00      8.55 o 
   0   6  10      601.05      592.96     15.02 o 
   1   6  10     1321.97     1193.16     28.45 o 
   2   6  10       20.79       39.43     11.03 o 
   3   6  10      294.24      281.65     23.22 o 
   4   6  10       54.90       43.03     12.94 o 
   5   6  10      264.93      289.86     20.00 o 
   6   6  10       98.06      106.74     14.31 o 
   7   6  10      139.96      165.73     17.41 o 
   8   6  10       40.13       35.34     11.56 o 
 -12   7  10        8.91       82.79     25.59 o 
 -11   7  10        0.00        8.37     12.79 o 
 -10   7  10      119.18      142.72     21.08 o 
  -9   7  10       67.93       89.61     16.72 o 
  -8   7  10        1.10        0.00      9.75 o 
  -7   7  10      106.55      120.72     19.99 o 
  -6   7  10       80.79       77.04     16.25 o 
  -5   7  10        1.40        0.00      9.02 o 
  -4   7  10       17.80        9.64      7.76 o 
  -3   7  10      264.16      228.17     21.14 o 
  -2   7  10      279.88      287.65     25.36 o 
  -1   7  10     1315.05     1251.89     33.27 o 
   0   7  10      463.14      448.10     19.88 o 
   1   7  10       14.35       26.42      8.50 o 
   2   7  10      424.34      413.55     22.73 o 
   3   7  10      474.33      464.23     25.12 o 
   4   7  10      202.02      219.63     19.29 o 
   5   7  10        5.97        4.58      9.44 o 
   6   7  10       69.40      100.00     17.97 o 
   7   7  10        2.50       21.82     10.64 o 
   8   7  10       15.78       16.43     11.88 o 
 -11   8  10        0.07       17.00     16.81 o 
 -10   8  10      113.28      137.35     20.44 o 
  -9   8  10       31.63       48.15     19.64 o 
  -8   8  10      125.97      185.18     28.63 o 
  -7   8  10       13.11        2.46      9.43 o 
  -6   8  10       82.86       95.25     15.02 o 
  -5   8  10        2.47        7.93      8.32 o 
  -4   8  10      636.83      589.23     31.30 o 
  -3   8  10      627.49      601.43     36.44 o 
  -2   8  10      944.97      921.54     34.97 o 
  -1   8  10       84.94      112.29     15.80 o 
   0   8  10      985.07      936.30     33.66 o 
   1   8  10       31.56       32.33      9.24 o 
   2   8  10      220.11      247.11     18.46 o 
   3   8  10      163.67      193.70     17.74 o 
   4   8  10       62.69       58.82     12.38 o 
   5   8  10       64.70       73.17     12.81 o 
   6   8  10       53.99       56.80     19.09 o 
   7   8  10        8.15       23.57     12.00 o 
   8   8  10       11.99       22.74     12.49 o 
 -11   9  10        6.44        8.57     22.36 o 
 -10   9  10        2.15        5.09     12.97 o 
  -9   9  10        8.52       31.69     13.61 o 
  -8   9  10      275.15      333.98     28.47 o 
  -7   9  10      268.38      270.08     25.44 o 
  -6   9  10       28.62        6.23      9.89 o 
  -5   9  10        0.20        7.91      8.80 o 
  -4   9  10      275.68      240.47     21.81 o 
  -3   9  10        3.80        0.00      8.01 o 
  -2   9  10       16.35        9.83      8.92 o 
  -1   9  10      469.76      417.10     34.32 o 
   0   9  10      493.66      420.05     34.51 o 
   1   9  10      200.81      186.26     19.77 o 
   2   9  10      162.66      186.00     18.77 o 
   3   9  10        0.06        0.93      8.46 o 
   4   9  10       31.81       41.35     13.73 o 
   5   9  10        5.89       21.37     10.84 o 
   6   9  10        0.69        8.12     10.54 o 
   7   9  10       18.81       31.06     12.52 o 
 -11  10  10        2.15       12.00     21.63 o 
 -10  10  10       18.52       11.64     12.80 o 
  -9  10  10        0.83        8.24     11.38 o 
  -8  10  10       98.34      131.19     19.30 o 
  -7  10  10       94.42      105.00     17.65 o 
  -6  10  10      231.52      215.82     22.83 o 
  -5  10  10      221.34      198.86     21.43 o 
  -4  10  10      493.00      522.35     32.35 o 
  -3  10  10       11.49       24.61     10.24 o 
  -2  10  10      319.24      322.87     38.87 o 
  -1  10  10      124.50      100.78     20.61 o 
   0  10  10       34.22       11.34     13.71 o 
   1  10  10        0.25        0.00      9.81 o 
   2  10  10      189.13      192.37     20.71 o 
   3  10  10       51.44       43.49     11.18 o 
   4  10  10       14.41       18.63     10.36 o 
   5  10  10        8.54       19.96     10.72 o 
   6  10  10        1.30        0.00     13.01 o 
   7  10  10       10.39       17.33     11.05 o 
 -10  11  10        5.74        0.00     14.18 o 
  -9  11  10       42.56       90.05     18.85 o 
  -8  11  10       22.52       25.52     13.30 o 
  -7  11  10        7.09       19.82     11.89 o 
  -6  11  10       48.11       34.58     13.21 o 
  -5  11  10        4.83        0.16      9.37 o 
  -4  11  10       35.26       43.19     12.60 o 
  -3  11  10       99.29       95.35     16.33 o 
  -2  11  10       23.94        5.16     15.35 o 
  -1  11  10        7.34        7.93     12.74 o 
   0  11  10       49.33       29.28     15.22 o 
   1  11  10       11.05       13.24     13.73 o 
   2  11  10        0.40        0.55      9.18 o 
   3  11  10        7.19       21.87     11.62 o 
   4  11  10        7.91       21.68     10.38 o 
   5  11  10        8.89       31.00     11.87 o 
   6  11  10       84.47      112.58     16.24 o 
 -10  12  10        0.58        8.89     15.69 o 
  -9  12  10       21.96       48.21     14.96 o 
  -8  12  10       72.27       97.93     33.67 o 
  -7  12  10       80.32       67.49     17.44 o 
  -6  12  10       86.16      126.61     26.88 o 
  -5  12  10        3.14        6.89      9.63 o 
  -4  12  10       17.45       37.09     13.07 o 
  -3  12  10      584.21      488.77     41.45 o 
  -2  12  10      140.23      180.26     27.22 o 
  -1  12  10      145.42      150.67     25.62 o 
   0  12  10        1.46       11.69     17.47 o 
   1  12  10      156.58      185.19     26.76 o 
   2  12  10       51.84       39.87     25.59 o 
   3  12  10       23.96       26.57     14.00 o 
   4  12  10        7.21       21.01     11.97 o 
   5  12  10       22.55       33.08     12.87 o 
   6  12  10       49.63       55.56     13.80 o 
  -9  13  10        0.52       39.31     23.23 o 
  -8  13  10       29.10       52.44     14.83 o 
  -7  13  10        2.99       21.07     12.82 o 
  -6  13  10        9.92       17.90     12.70 o 
  -5  13  10       21.38       31.08     19.53 o 
  -4  13  10       14.58       21.82     15.93 o 
  -3  13  10       44.87       38.91     16.49 o 
  -2  13  10       37.85        5.93     15.32 o 
  -1  13  10       13.20        6.73     25.97 o 
   0  13  10      299.97      276.52     32.36 o 
   1  13  10      259.05      290.69     51.83 o 
   2  13  10       24.84       26.60     18.41 o 
   3  13  10        4.71        3.05     23.09 o 
   4  13  10       10.64       39.91     15.04 o 
   5  13  10       30.97       46.59     15.53 o 
  -8  14  10        3.28        8.30     16.30 o 
  -7  14  10        0.18       20.48     11.94 o 
  -6  14  10        6.90       43.05     20.94 o 
  -5  14  10        8.76        0.00     22.02 o 
  -4  14  10        5.07        0.00     14.88 o 
  -3  14  10       20.95        0.00     16.33 o 
  -2  14  10        3.88       29.77     17.44 o 
  -1  14  10       36.65       43.31     23.96 o 
   0  14  10        1.23        0.00     13.92 o 
   1  14  10       15.88       36.06     16.92 o 
   2  14  10        0.58        8.01     17.20 o 
   3  14  10        0.08       19.07     14.91 o 
   4  14  10        1.97       10.94     14.31 o 
  -7  15  10        7.83        0.00     20.10 o 
  -6  15  10        5.69       35.52     22.83 o 
  -5  15  10       35.27       68.14     22.91 o 
  -4  15  10        0.17       16.28     31.45 o 
  -3  15  10        3.77       13.07     17.36 o 
  -2  15  10       50.82       43.18     17.72 o 
  -1  15  10        2.31       21.75     16.02 o 
   0  15  10        0.73       17.26     14.22 o 
   1  15  10        6.49        0.00     16.82 o 
   2  15  10       34.07       12.65     25.52 o 
   3  15  10        0.19        8.62     15.21 o 
  -6  16  10       38.27       17.37     23.40 o 
  -5  16  10       34.06       52.14     40.63 o 
  -4  16  10       11.17        3.96     20.66 o 
  -3  16  10       19.52        0.00     16.04 o 
  -2  16  10       10.01        9.53     15.44 o 
  -1  16  10       45.81       85.34     22.64 o 
   0  16  10      166.93      177.16     39.66 o 
   1  16  10       46.77       50.18     18.86 o 
   2  16  10        0.28        0.00     14.94 o 
  -4  17  10        1.02        9.81     20.90 o 
  -3  17  10        0.64       30.44     18.72 o 
  -2  17  10       18.75       36.49     17.66 o 
  -1  17  10       40.71       43.76     18.25 o 
   0  17  10        0.22       13.46     17.11 o 
   1  17  10        4.98       12.73     18.20 o 
 -12   1  11       21.67       23.04     32.52 o 
 -11   1  11      265.24      272.04     67.99 o 
 -10   1  11       24.65       51.20     17.89 o 
  -9   1  11       34.43       66.02     23.65 o 
  -8   1  11        5.30        0.00      8.22 o 
  -7   1  11       15.47       13.88      8.63 o 
  -6   1  11       22.28       32.06      7.09 o 
  -5   1  11     1097.60     1042.75     24.94 o 
  -4   1  11     1031.02      972.84     29.17 o 
  -3   1  11       17.73       27.66      4.98 o 
  -2   1  11     2929.07     2827.82     43.18 o 
  -1   1  11     3649.25     3726.65     68.48 o 
   0   1  11      341.01      308.53     14.06 o 
   1   1  11       42.05       59.52      7.34 o 
   2   1  11        9.69        8.82      6.57 o 
   3   1  11       87.78       91.96     11.78 o 
   4   1  11      299.82      291.82     21.82 o 
   5   1  11        8.09       29.51     13.30 o 
   6   1  11        4.89       17.48     14.87 o 
   7   1  11        2.52       16.54     13.09 o 
   8   1  11       46.43       59.76     17.82 o 
 -12   2  11        0.33       34.19     16.47 o 
 -11   2  11       76.52       78.02     20.59 o 
 -10   2  11      536.31      591.33     47.51 o 
  -9   2  11      730.80      779.98     47.77 o 
  -8   2  11      533.56      465.39     28.96 o 
  -7   2  11       13.50       18.94      8.13 o 
  -6   2  11       20.58       27.17      9.75 o 
  -5   2  11      904.54      916.52     23.14 o 
  -4   2  11      133.46      170.01     11.14 o 
  -3   2  11      272.06      321.06     14.19 o 
  -2   2  11       16.91       21.05      4.85 o 
  -1   2  11        4.03        4.41      4.17 o 
   0   2  11      282.02      268.94     17.86 o 
   1   2  11     1259.83     1220.75     27.72 o 
   2   2  11       24.81       27.56      7.63 o 
   3   2  11      133.02      153.35     15.37 o 
   4   2  11      758.95      662.61     30.58 o 
   5   2  11       25.26       41.05     11.77 o 
   6   2  11        0.03        3.90     10.62 o 
   7   2  11       86.28       46.95     20.93 o 
   8   2  11       26.56       46.27     15.24 o 
 -12   3  11       26.22       29.02     18.16 o 
 -11   3  11        2.27       35.41     17.74 o 
 -10   3  11       50.38       78.44     23.30 o 
  -9   3  11       57.77       73.55     17.10 o 
  -8   3  11      295.63      310.69     36.08 o 
  -7   3  11      153.52      147.71     16.39 o 
  -6   3  11       19.65       34.72      8.62 o 
  -5   3  11        0.83        2.04      6.49 o 
  -4   3  11        0.51        0.00      5.49 o 
  -3   3  11        2.62        6.89      4.79 o 
  -2   3  11      524.27      561.76     21.40 o 
  -1   3  11      880.98      866.16     19.95 o 
   0   3  11       43.27       42.67      6.68 o 
   1   3  11       24.25       23.65      6.41 o 
   2   3  11       43.11       39.30      8.97 o 
   3   3  11       98.83      112.28     13.97 o 
   4   3  11      123.41      163.70     16.04 o 
   5   3  11        0.87        9.97      8.69 o 
   6   3  11      100.83      130.93     15.67 o 
   7   3  11        2.77       29.72     11.48 o 
   8   3  11        0.69        0.00     11.79 o 
 -12   4  11        5.90        0.00     17.27 o 
 -11   4  11      131.97      148.80     35.22 o 
 -10   4  11      651.78      562.64     41.50 o 
  -9   4  11      263.52      251.04     27.99 o 
  -8   4  11       50.90       64.08     12.93 o 
  -7   4  11        0.48        9.53      8.46 o 
  -6   4  11      359.66      391.17     38.29 o 
  -5   4  11        5.80        0.00      6.96 o 
  -4   4  11       54.01       91.79     20.28 o 
  -3   4  11      794.71      765.97     51.16 o 
  -2   4  11        5.96        0.00      4.60 o 
  -1   4  11     1087.67     1089.46     23.09 o 
   0   4  11       19.85       28.58      5.67 o 
   1   4  11      267.40      269.21     16.91 o 
   2   4  11      302.79      278.49     26.94 o 
   3   4  11      514.35      483.61     22.23 o 
   4   4  11      942.10      812.56     27.98 o 
   5   4  11       61.87       64.87     12.12 o 
   6   4  11       63.59       67.85     12.75 o 
   7   4  11      131.60      183.23     20.78 o 
   8   4  11       43.25       73.05     15.43 o 
 -12   5  11        8.82       36.75     26.21 o 
 -11   5  11       93.88       59.78     19.23 o 
 -10   5  11      168.88      137.14     23.93 o 
  -9   5  11      127.46      120.48     41.47 o 
  -8   5  11      133.06      104.01     19.08 o 
  -7   5  11        7.34       19.80     14.65 o 
  -6   5  11      116.46      129.90     19.10 o 
  -5   5  11       19.06       18.68      8.03 o 
  -4   5  11        0.28        0.00      6.94 o 
  -3   5  11      229.17      218.90     18.64 o 
  -2   5  11     1236.59     1172.61     31.05 o 
  -1   5  11      491.81      467.12     17.79 o 
   0   5  11      525.86      521.44     16.25 o 
   1   5  11      131.35      130.84     11.16 o 
   2   5  11       13.55       23.57      6.58 o 
   3   5  11      717.45      665.09     25.01 o 
   4   5  11      367.27      355.61     20.96 o 
   5   5  11        0.51        6.04      8.86 o 
   6   5  11       18.10       20.79     10.70 o 
   7   5  11        0.06        0.00     11.11 o 
   8   5  11       37.13       34.80     11.90 o 
 -12   6  11        5.21        9.78     21.63 o 
 -11   6  11        1.10       20.10     15.98 o 
 -10   6  11       55.58       29.56     14.05 o 
  -9   6  11        0.51        0.00     10.74 o 
  -8   6  11      339.37      337.27     41.77 o 
  -7   6  11       93.26      106.65     16.74 o 
  -6   6  11       19.15       31.63     11.85 o 
  -5   6  11       47.52       54.59     11.47 o 
  -4   6  11      395.55      351.96     23.84 o 
  -3   6  11        2.20        6.51      7.30 o 
  -2   6  11       80.72       70.62     12.46 o 
  -1   6  11      141.52      157.98     12.07 o 
   0   6  11      356.26      347.05     17.16 o 
   1   6  11      194.43      225.47     14.19 o 
   2   6  11      108.43       92.98     10.28 o 
   3   6  11      155.24      161.61     14.44 o 
   4   6  11      112.04       88.62     12.72 o 
   5   6  11       33.74       27.32     10.13 o 
   6   6  11       25.98       16.19      9.93 o 
   7   6  11        0.37        6.39     11.00 o 
   8   6  11        2.61        0.00     11.36 o 
 -11   7  11        0.37       16.55     14.22 o 
 -10   7  11      107.28       74.91     17.81 o 
  -9   7  11        0.54        0.92     11.19 o 
  -8   7  11      125.41      125.63     34.34 o 
  -7   7  11      178.44      120.96     17.60 o 
  -6   7  11      173.27      162.26     18.37 o 
  -5   7  11      650.46      560.55     30.46 o 
  -4   7  11      244.24      239.89     24.00 o 
  -3   7  11       14.58       12.12     15.48 o 
  -2   7  11      327.53      355.02     24.68 o 
  -1   7  11       85.47      100.00     12.30 o 
   0   7  11      339.37      354.48     40.94 o 
   1   7  11      389.19      456.46     19.68 o 
   2   7  11       20.73       30.35      7.97 o 
   3   7  11        0.35        0.98      7.51 o 
   4   7  11        0.26        7.32      8.05 o 
   5   7  11        0.30        0.00      8.76 o 
   6   7  11       14.02       11.45     10.93 o 
   7   7  11        3.19       20.79     11.61 o 
 -11   8  11        4.43       28.90     14.42 o 
 -10   8  11        6.49       33.08     14.51 o 
  -9   8  11       29.23        7.69     16.42 o 
  -8   8  11        0.92        8.64     14.36 o 
  -7   8  11        1.77        5.58     10.43 o 
  -6   8  11      247.63      304.07     25.55 o 
  -5   8  11     1749.20     1506.74     48.28 o 
  -4   8  11       90.83       87.43     14.11 o 
  -3   8  11        0.11       14.21      8.74 o 
  -2   8  11       14.37       32.22     10.34 o 
  -1   8  11       25.16       36.00     12.86 o 
   0   8  11       27.84       35.80     10.96 o 
   1   8  11      424.64      417.93     36.74 o 
   2   8  11      219.42      196.21     17.50 o 
   3   8  11       66.74       43.16     11.43 o 
   4   8  11        3.99        8.27     10.17 o 
   5   8  11      115.46      116.02     18.83 o 
   6   8  11       48.56       45.32     11.56 o 
   7   8  11       59.94       68.85     13.76 o 
 -11   9  11        3.92       16.54     13.59 o 
 -10   9  11        0.42       18.15     12.85 o 
  -9   9  11       85.56       63.52     16.73 o 
  -8   9  11      211.82      230.84     25.50 o 
  -7   9  11        0.04        0.00      9.03 o 
  -6   9  11      483.47      408.91     30.07 o 
  -5   9  11      376.01      331.40     26.41 o 
  -4   9  11       48.76       65.42     13.29 o 
  -3   9  11       80.33      121.60     16.19 o 
  -2   9  11       16.70       31.61     10.09 o 
  -1   9  11      276.61      328.92     32.45 o 
   0   9  11        7.54        5.64     11.31 o 
   1   9  11      291.80      311.99     26.38 o 
   2   9  11       25.53       24.88     11.95 o 
   3   9  11       16.94        7.93     10.95 o 
   4   9  11       91.82       98.07     18.35 o 
   5   9  11       98.72       80.35     14.33 o 
   6   9  11       24.80       55.77     14.26 o 
   7   9  11        2.90        0.00     11.19 o 
 -10  10  11        2.26       29.48     14.85 o 
  -9  10  11        8.33       32.56     13.50 o 
  -8  10  11        5.52       13.42     12.38 o 
  -7  10  11      167.17      170.80     21.34 o 
  -6  10  11       32.18       23.19     11.71 o 
  -5  10  11       21.80       23.25     11.02 o 
  -4  10  11       25.84        9.86     10.10 o 
  -3  10  11        6.10        0.00      8.75 o 
  -2  10  11       36.47       33.35     15.29 o 
  -1  10  11        0.05       17.68     12.02 o 
   0  10  11       26.59       24.12     14.05 o 
   1  10  11        0.59        0.00     13.49 o 
   2  10  11        0.08        8.15     14.83 o 
   3  10  11       11.76        2.10     10.72 o 
   4  10  11        1.01        9.15      9.80 o 
   5  10  11       27.16       27.63     12.20 o 
   6  10  11        2.37       20.21     11.73 o 
 -10  11  11        1.08        0.00     17.30 o 
  -9  11  11        2.85       19.62     13.53 o 
  -8  11  11       81.21       73.28     33.25 o 
  -7  11  11      126.28      111.83     18.51 o 
  -6  11  11       62.09       81.24     16.36 o 
  -5  11  11        4.11       21.76     11.39 o 
  -4  11  11      123.38      113.11     17.75 o 
  -3  11  11       41.78       58.55     16.39 o 
  -2  11  11       10.96       47.89     16.78 o 
  -1  11  11      191.09      256.78     30.52 o 
   0  11  11      187.10      214.91     28.56 o 
   1  11  11       66.01       96.75     21.20 o 
   2  11  11       65.40       77.22     20.91 o 
   3  11  11      156.53      165.43     32.64 o 
   4  11  11       40.27       53.25     14.66 o 
   5  11  11        8.15        0.00     10.78 o 
   6  11  11        2.59       12.20     12.28 o 
  -9  12  11        8.24        9.01     13.98 o 
  -8  12  11       47.72       80.62     17.14 o 
  -7  12  11       71.05       56.24     15.40 o 
  -6  12  11      146.36      145.38     20.54 o 
  -5  12  11        8.16        0.00     10.57 o 
  -4  12  11       24.31       14.72     11.35 o 
  -3  12  11      661.88      586.67     45.69 o 
  -2  12  11        6.07       10.98     14.87 o 
  -1  12  11      528.42      522.21     71.84 o 
   0  12  11      175.44      109.54     22.47 o 
   1  12  11      140.60      167.66     27.78 o 
   2  12  11        9.13        3.29     15.88 o 
   3  12  11       58.73       61.52     18.43 o 
   4  12  11        9.91       19.21     12.88 o 
   5  12  11       56.39       58.22     20.47 o 
  -9  13  11        0.71        0.00     13.33 o 
  -8  13  11       13.47       49.84     14.80 o 
  -7  13  11       22.68       37.74     14.25 o 
  -6  13  11       22.49       22.76     12.81 o 
  -5  13  11        0.01       13.21     12.53 o 
  -4  13  11       64.86       76.64     21.27 o 
  -3  13  11       95.24       95.22     23.33 o 
  -2  13  11       89.69      117.96     24.42 o 
  -1  13  11       11.62       15.01     14.61 o 
   0  13  11      101.52      106.01     51.55 o 
   1  13  11       15.60       30.83     27.67 o 
   2  13  11        4.63        0.00     12.59 o 
   3  13  11        0.32        2.04     14.61 o 
   4  13  11        0.54        0.00     15.43 o 
  -8  14  11       42.17       62.70     17.83 o 
  -7  14  11        0.61       15.61     15.61 o 
  -6  14  11       19.28       18.22     21.88 o 
  -5  14  11       39.41       49.21     22.24 o 
  -4  14  11        5.04        0.00     24.51 o 
  -3  14  11       14.98       27.06     18.21 o 
  -2  14  11       11.88       10.92     15.71 o 
  -1  14  11       21.05        0.00     13.69 o 
   0  14  11       20.57       46.09     17.72 o 
   1  14  11       11.04       44.75     17.47 o 
   2  14  11       38.13       73.61     20.11 o 
   3  14  11       71.78       98.61     25.21 o 
   4  14  11        0.08        0.00     14.23 o 
  -7  15  11        1.15       17.74     17.20 o 
  -6  15  11       38.23       57.66     34.98 o 
  -5  15  11       10.07        0.00     20.37 o 
  -4  15  11       56.40       66.69     27.42 o 
  -3  15  11       67.45       86.72     25.36 o 
  -2  15  11        9.74        6.53     18.80 o 
  -1  15  11        0.01       15.58     17.86 o 
   0  15  11       45.53       64.97     20.91 o 
   1  15  11       76.38       45.19     19.18 o 
   2  15  11       10.43       42.41     27.42 o 
   3  15  11        0.00        7.25     15.61 o 
  -5  16  11        0.90       10.06     21.17 o 
  -4  16  11        0.04        0.00     20.61 o 
  -3  16  11        3.23       29.61     22.38 o 
  -2  16  11       23.93       48.60     32.90 o 
  -1  16  11       51.37       53.60     20.72 o 
   0  16  11       26.38       36.54     22.40 o 
   1  16  11       53.80       73.65     22.30 o 
  -3  17  11       19.61       56.24     26.54 o 
  -2  17  11       13.86        1.65     15.68 o 
 -12   0  12       21.37       63.86     27.87 o 
 -11   0  12      318.15      286.86     52.01 o 
 -10   0  12      142.51      147.21     38.90 o 
  -9   0  12       22.53       11.65     20.59 o 
  -8   0  12       17.06        0.00     16.23 o 
  -7   0  12       11.99       22.47     19.21 o 
  -6   0  12      223.39      258.72     23.74 o 
  -5   0  12      155.38      181.73     20.01 o 
  -4   0  12      563.14      536.80     29.82 o 
  -3   0  12      321.01      298.76     20.42 o 
  -2   0  12     1854.60     1785.79     45.49 o 
  -1   0  12      334.12      385.21     29.19 o 
   0   0  12      106.61      101.62     12.41 o 
   1   0  12        0.33       12.18      6.96 o 
   2   0  12      175.04      196.93     41.43 o 
   3   0  12      216.50      261.60     28.27 o 
   4   0  12      497.27      467.75     60.33 o 
   5   0  12      373.39      445.11     50.65 o 
   6   0  12       69.89       56.43     20.42 o 
   7   0  12       53.21       22.02     18.13 o 
   8   0  12       38.71       16.95     26.01 o 
 -12   1  12       59.28      102.73     24.31 o 
 -11   1  12        1.49       25.06     16.90 o 
 -10   1  12       92.97      104.86     22.69 o 
  -9   1  12       23.85       30.98     16.64 o 
  -8   1  12      112.60      119.53     21.50 o 
  -7   1  12      105.08      134.31     23.52 o 
  -6   1  12      860.47      860.93     33.26 o 
  -5   1  12      392.64      384.35     19.34 o 
  -4   1  12      239.58      290.98     14.71 o 
  -3   1  12       31.88       33.90      5.46 o 
  -2   1  12     1109.10     1069.39     23.02 o 
  -1   1  12      257.22      258.15     12.60 o 
   0   1  12       52.73       48.63      6.53 o 
   1   1  12      275.71      294.16     19.48 o 
   2   1  12      453.72      432.22     29.54 o 
   3   1  12      191.68      202.97     17.86 o 
   4   1  12      272.75      278.69     22.06 o 
   5   1  12        5.10       19.11     10.83 o 
   6   1  12        9.58        6.44     11.73 o 
   7   1  12       16.17       10.96     14.02 o 
   8   1  12        1.53        0.00     17.88 o 
 -12   2  12       42.02       89.63     22.25 o 
 -11   2  12        0.23        0.00     14.09 o 
 -10   2  12      226.58      236.63     31.84 o 
  -9   2  12      288.37      298.41     34.33 o 
  -8   2  12      133.21      141.22     17.20 o 
  -7   2  12        5.46       18.49     10.04 o 
  -6   2  12       69.65       73.57     12.89 o 
  -5   2  12     1199.92     1163.65     32.13 o 
  -4   2  12      169.44      167.40     11.90 o 
  -3   2  12      127.86      131.16     15.15 o 
  -2   2  12     1442.34     1499.98     30.21 o 
  -1   2  12     1561.33     1557.44     32.48 o 
   0   2  12      244.03      254.99     14.18 o 
   1   2  12     1499.11     1369.04     35.93 o 
   2   2  12      169.00      177.13     15.91 o 
   3   2  12      152.79      159.44     16.09 o 
   4   2  12        1.14        0.00     11.73 o 
   5   2  12        4.76        9.66     10.39 o 
   6   2  12       19.10       10.22     12.07 o 
   7   2  12       53.35       55.17     15.59 o 
   8   2  12       22.64       78.71     17.77 o 
 -12   3  12       13.27       29.28     16.40 o 
 -11   3  12       91.59       58.72     20.50 o 
 -10   3  12       10.28       24.91     16.44 o 
  -9   3  12      127.21       98.22     22.68 o 
  -8   3  12      242.44      242.83     22.59 o 
  -7   3  12      170.51      172.91     18.87 o 
  -6   3  12      655.74      649.10     24.94 o 
  -5   3  12      145.74      131.22     13.36 o 
  -4   3  12      729.75      726.27     36.16 o 
  -3   3  12     3698.46     3430.68     57.69 o 
  -2   3  12     1207.94     1033.32     38.54 o 
  -1   3  12        4.22        2.56      4.62 o 
   0   3  12      141.95      172.26     12.14 o 
   1   3  12      844.46      735.56     25.51 o 
   2   3  12      870.17      761.34     43.03 o 
   3   3  12      153.62      175.60     16.82 o 
   4   3  12      294.43      317.86     23.01 o 
   5   3  12       10.37        6.24     18.55 o 
   6   3  12       68.31       81.35     16.35 o 
   7   3  12       25.34       29.89     14.51 o 
 -12   4  12        5.00       26.08     15.16 o 
 -11   4  12       46.56       69.53     39.35 o 
 -10   4  12       31.04       67.68     29.05 o 
  -9   4  12      199.91      262.58     29.40 o 
  -8   4  12        3.40       14.47     10.88 o 
  -7   4  12      195.41      228.44     20.79 o 
  -6   4  12       28.58       43.90     10.46 o 
  -5   4  12       36.46       36.33      9.00 o 
  -4   4  12      938.18      836.06     28.57 o 
  -3   4  12      929.70      873.58     56.69 o 
  -2   4  12      276.41      255.20     16.52 o 
  -1   4  12      111.99      121.80     10.64 o 
   0   4  12     1767.33     1630.41     37.21 o 
   1   4  12        1.23        8.39      7.05 o 
   2   4  12        3.13       15.50      7.90 o 
   3   4  12       70.44       77.09     11.00 o 
   4   4  12       56.88       61.95     12.16 o 
   5   4  12       52.49       56.62     11.59 o 
   6   4  12       31.42       22.90     11.36 o 
   7   4  12      222.90      245.30     22.65 o 
 -12   5  12        9.74       16.43     26.14 o 
 -11   5  12        0.59        4.16     23.23 o 
 -10   5  12        9.26        1.06     13.60 o 
  -9   5  12        1.61        9.52     13.32 o 
  -8   5  12      167.59      170.43     30.97 o 
  -7   5  12      182.52      190.73     19.64 o 
  -6   5  12      280.15      321.22     29.76 o 
  -5   5  12       63.19       53.96     26.21 o 
  -4   5  12        0.02        8.09      7.68 o 
  -3   5  12       10.58       11.58      6.95 o 
  -2   5  12      347.21      354.13     17.00 o 
  -1   5  12     1765.56     1667.92     36.07 o 
   0   5  12      231.26      230.79     19.43 o 
   1   5  12       24.64       23.55      8.25 o 
   2   5  12      197.16      158.83     13.71 o 
   3   5  12      210.09      204.86     16.22 o 
   4   5  12       45.84       26.15     11.52 o 
   5   5  12       94.82       98.33     14.03 o 
   6   5  12      122.07      141.40     19.71 o 
   7   5  12       26.21       30.31     12.76 o 
 -11   6  12        6.30        0.00     15.64 o 
 -10   6  12       87.14       75.91     20.58 o 
  -9   6  12        6.40       13.35     11.76 o 
  -8   6  12      232.13      181.40     48.44 o 
  -7   6  12      721.56      724.06     33.88 o 
  -6   6  12     1080.79     1039.75     38.27 o 
  -5   6  12        0.02        0.00      7.87 o 
  -4   6  12       62.89       66.11     12.51 o 
  -3   6  12      678.45      704.13     30.51 o 
  -2   6  12      692.48      627.26     24.06 o 
  -1   6  12       44.93       29.78      7.55 o 
   0   6  12      389.64      394.35     22.33 o 
   1   6  12        1.13        0.00      6.16 o 
   2   6  12      457.57      422.67     20.94 o 
   3   6  12       71.79       71.49     12.82 o 
   4   6  12      139.80      131.53     14.81 o 
   5   6  12      218.78      250.86     27.66 o 
   6   6  12      239.08      253.99     21.73 o 
   7   6  12       55.44       56.27     14.66 o 
 -11   7  12        8.70       14.02     15.36 o 
 -10   7  12        0.48        7.81     14.06 o 
  -9   7  12       98.75      144.24     20.14 o 
  -8   7  12      262.58      261.93     24.61 o 
  -7   7  12       54.20       37.35     12.65 o 
  -6   7  12        0.09        1.90      9.83 o 
  -5   7  12      852.00      796.10     56.73 o 
  -4   7  12      236.43      233.80     21.41 o 
  -3   7  12      196.90      221.25     20.79 o 
  -2   7  12        7.30       14.34      8.76 o 
  -1   7  12      813.44      708.48     31.62 o 
   0   7  12      560.57      542.25     36.07 o 
   1   7  12        8.97        0.00      8.81 o 
   2   7  12      187.09      204.53     15.38 o 
   3   7  12      150.47      123.74     35.23 o 
   4   7  12      519.02      526.86     29.40 o 
   5   7  12       10.39       11.29      9.97 o 
   6   7  12       14.60       12.72     11.56 o 
   7   7  12       10.57        7.34     15.78 o 
 -11   8  12        7.23       16.20     25.14 o 
 -10   8  12       19.48       74.54     16.18 o 
  -9   8  12      239.42      259.50     38.64 o 
  -8   8  12       99.78       97.97     16.52 o 
  -7   8  12      112.23      123.56     18.16 o 
  -6   8  12       43.41       36.78     12.03 o 
  -5   8  12       60.83       62.20     13.27 o 
  -4   8  12       44.67       37.34     11.50 o 
  -3   8  12        7.74        6.47      9.32 o 
  -2   8  12       19.77       16.41      9.69 o 
  -1   8  12       21.79       15.77     10.54 o 
   0   8  12        1.70       14.07     13.52 o 
   1   8  12        8.89        4.80      9.26 o 
   2   8  12       93.52      103.20     16.63 o 
   3   8  12       26.14       13.30      8.63 o 
   4   8  12       26.12       17.71      9.60 o 
   5   8  12       33.71       41.49     12.79 o 
   6   8  12        0.01        4.30     11.47 o 
 -10   9  12      219.16      217.64     25.39 o 
  -9   9  12      119.30      133.28     21.04 o 
  -8   9  12        3.75       18.19     13.19 o 
  -7   9  12       44.88       47.88     15.10 o 
  -6   9  12       16.86       16.33     10.30 o 
  -5   9  12       22.21        7.92     10.88 o 
  -4   9  12      559.49      537.70     43.14 o 
  -3   9  12      185.99      258.45     24.22 o 
  -2   9  12       23.66       17.92     10.53 o 
  -1   9  12        9.66       17.72     13.17 o 
   0   9  12        0.21        0.00     12.00 o 
   1   9  12      291.10      361.19     36.01 o 
   2   9  12      379.16      362.66     28.55 o 
   3   9  12        9.63       12.33     11.92 o 
   4   9  12        1.83        7.36     13.14 o 
   5   9  12       78.37      108.85     15.34 o 
   6   9  12      101.99       79.31     14.54 o 
 -10  10  12        0.33       15.36     22.91 o 
  -9  10  12        0.19        8.47     12.24 o 
  -8  10  12      131.47      115.60     19.06 o 
  -7  10  12      234.28      254.44     25.13 o 
  -6  10  12       47.22       51.03     14.18 o 
  -5  10  12     1498.86     1253.86     46.62 o 
  -4  10  12      812.09      766.85     38.45 o 
  -3  10  12        5.01        6.38      9.82 o 
  -2  10  12       29.16       44.06     13.02 o 
  -1  10  12      253.52      271.34     31.10 o 
   0  10  12      128.05      143.50     24.62 o 
   1  10  12        3.15        1.61     13.28 o 
   2  10  12       19.40       11.87     15.91 o 
   3  10  12      205.80      193.71     23.21 o 
   4  10  12       55.24       69.25     17.50 o 
   5  10  12        5.27        2.30     12.05 o 
   6  10  12       40.95       47.74     13.63 o 
 -10  11  12       18.93       56.96     15.90 o 
  -9  11  12       28.53       50.86     16.34 o 
  -8  11  12       49.38       63.68     14.93 o 
  -7  11  12       14.62       31.04     13.01 o 
  -6  11  12        8.47        0.00     10.07 o 
  -5  11  12       19.24       14.38     12.19 o 
  -4  11  12       12.05       20.92     12.18 o 
  -3  11  12      498.88      455.27     33.41 o 
  -2  11  12      268.44      283.98     33.00 o 
  -1  11  12      334.81      295.77     33.67 o 
   0  11  12      283.37      230.13     31.18 o 
   1  11  12        3.43        0.00     13.38 o 
   2  11  12        5.28        0.00     16.35 o 
   3  11  12        1.43        3.52     15.61 o 
   4  11  12       38.46       39.85     15.02 o 
   5  11  12       14.00       22.23     13.33 o 
  -9  12  12        1.04        2.25     13.00 o 
  -8  12  12       23.05       45.60     14.53 o 
  -7  12  12       46.26       45.36     15.74 o 
  -6  12  12       34.03       18.12     12.71 o 
  -5  12  12        6.34       17.11     13.14 o 
  -4  12  12        6.52       14.71     15.59 o 
  -3  12  12       85.82       81.14     31.69 o 
  -2  12  12      279.69      290.15     34.87 o 
  -1  12  12       11.23        7.36     14.61 o 
   0  12  12       47.49       58.19     19.52 o 
   1  12  12       10.89        8.75     15.01 o 
   2  12  12       11.23       44.95     18.96 o 
   3  12  12        1.58       20.54     15.73 o 
   4  12  12        2.17       28.62     17.68 o 
  -8  13  12        0.01        6.89     13.95 o 
  -7  13  12        8.96       14.94     20.52 o 
  -6  13  12        6.28       29.26     14.25 o 
  -5  13  12      159.90      187.31     23.52 o 
  -4  13  12        2.78        0.59     16.14 o 
  -3  13  12       20.72        3.69     17.47 o 
  -2  13  12       51.64       69.34     20.01 o 
  -1  13  12      242.90      292.61     41.78 o 
   0  13  12        1.73        3.69     23.06 o 
   1  13  12       75.35       61.45     21.91 o 
   2  13  12       19.65       29.35     25.48 o 
   3  13  12      147.05       88.04     20.78 o 
   4  13  12        3.21       45.42     18.50 o 
  -7  14  12        0.22       11.22     12.84 o 
  -6  14  12       75.48       76.82     17.09 o 
  -5  14  12        6.44        0.00     17.12 o 
  -4  14  12       15.52        2.15     20.00 o 
  -3  14  12       26.54       22.29     17.89 o 
  -2  14  12        5.21        0.00     16.41 o 
  -1  14  12       23.20       19.61     23.51 o 
   0  14  12       73.22       73.28     23.15 o 
   1  14  12       25.02       56.10     19.50 o 
   2  14  12       13.20       33.92     18.74 o 
   3  14  12       14.31       19.82     38.24 o 
  -6  15  12        1.25       33.86     19.62 o 
  -5  15  12        2.09        0.00     18.92 o 
  -4  15  12        0.22        7.07     18.38 o 
  -3  15  12       17.70       43.69     23.07 o 
  -2  15  12        0.23       23.90     21.64 o 
  -1  15  12        8.94        0.00     18.35 o 
   0  15  12        4.99       30.61     20.78 o 
   1  15  12       34.67       30.63     16.64 o 
   2  15  12       16.29       26.58     18.41 o 
  -4  16  12       32.38       61.51     27.36 o 
  -3  16  12        1.41        5.68     23.98 o 
  -2  16  12        9.23        0.00     21.41 o 
  -1  16  12        9.08       17.21     22.12 o 
   0  16  12        3.27       18.52     17.14 o 
 -12   1  13        2.17       42.46     16.38 o 
 -11   1  13       59.66       82.71     36.61 o 
 -10   1  13        2.18       10.51     14.56 o 
  -9   1  13       12.74       42.27     16.02 o 
  -8   1  13       19.08       31.70     15.04 o 
  -7   1  13      246.75      216.96     44.31 o 
  -6   1  13      457.38      429.38     37.63 o 
  -5   1  13       19.54       21.02      8.22 o 
  -4   1  13        9.65       24.27      8.04 o 
  -3   1  13      135.95      131.61     11.36 o 
  -2   1  13      207.67      265.36     13.20 o 
  -1   1  13       14.40       16.00      5.54 o 
   0   1  13       25.49       35.77      7.17 o 
   1   1  13      425.14      383.68     21.26 o 
   2   1  13      496.52      428.25     24.20 o 
   3   1  13       52.26       81.85     13.37 o 
   4   1  13       86.47       83.38     14.28 o 
   5   1  13      149.71      110.17     16.22 o 
   6   1  13       11.35       22.32     11.77 o 
   7   1  13        4.86       13.28     14.70 o 
 -12   2  13        0.30       44.52     17.25 o 
 -11   2  13        1.95        1.46     20.80 o 
 -10   2  13        6.54       26.70     16.38 o 
  -9   2  13       60.09       70.54     18.78 o 
  -8   2  13       70.20       57.83     20.77 o 
  -7   2  13       72.36       92.82     15.12 o 
  -6   2  13      957.10      902.52     35.36 o 
  -5   2  13      116.29      129.64     16.38 o 
  -4   2  13       69.42       86.66      9.96 o 
  -3   2  13      360.17      387.55     30.41 o 
  -2   2  13      122.89      142.01     16.81 o 
  -1   2  13       86.68       48.35      9.64 o 
   0   2  13        0.16        1.60      4.87 o 
   1   2  13       76.72       90.26     10.22 o 
   2   2  13      174.87      166.51     16.18 o 
   3   2  13      147.20      152.24     17.06 o 
   4   2  13       42.84       65.87     23.89 o 
   5   2  13       11.51       24.38     12.23 o 
   6   2  13       54.67       99.02     17.82 o 
   7   2  13        9.81       12.30     15.40 o 
 -12   3  13        4.56       22.55     15.31 o 
 -11   3  13       85.97       98.72     22.33 o 
 -10   3  13        9.78       19.97     14.89 o 
  -9   3  13        6.96        0.00     15.19 o 
  -8   3  13        8.17       14.93     10.73 o 
  -7   3  13      579.55      511.74     30.89 o 
  -6   3  13      159.57      125.59     16.95 o 
  -5   3  13      350.85      367.49     25.67 o 
  -4   3  13      165.73      203.64     16.34 o 
  -3   3  13      413.03      424.94     23.32 o 
  -2   3  13      291.02      289.52     20.86 o 
  -1   3  13       88.75       95.65     10.15 o 
   0   3  13      123.12      126.80     11.93 o 
   1   3  13       84.66       89.61     11.28 o 
   2   3  13        0.59        0.00      7.21 o 
   3   3  13        7.79        1.22      9.22 o 
   4   3  13       11.16       12.95     14.16 o 
   5   3  13      165.29      224.27     21.67 o 
   6   3  13       21.61       24.99     14.06 o 
   7   3  13        5.33       15.29     14.10 o 
 -12   4  13        8.00       18.38     14.95 o 
 -11   4  13       71.95       51.36     18.21 o 
 -10   4  13       87.36       94.73     22.57 o 
  -9   4  13       24.16       39.23     13.14 o 
  -8   4  13        0.60        6.06     12.26 o 
  -7   4  13     1006.10      948.88     38.26 o 
  -6   4  13      323.48      285.41     22.37 o 
  -5   4  13      210.18      157.57     20.65 o 
  -4   4  13       44.90       82.78     14.53 o 
  -3   4  13      173.95      168.71     17.81 o 
  -2   4  13        3.37        2.52      6.93 o 
  -1   4  13        0.60       11.47      6.41 o 
   0   4  13      400.40      389.88     22.20 o 
   1   4  13      128.38      125.13     13.63 o 
   2   4  13      189.91      154.01     20.72 o 
   3   4  13       16.35       15.46     10.20 o 
   4   4  13        1.65        1.05      9.42 o 
   5   4  13        6.71       16.79     11.61 o 
   6   4  13        1.16       19.56     14.11 o 
   7   4  13        0.58        6.64     14.40 o 
 -11   5  13        3.23       17.52     15.13 o 
 -10   5  13       31.96       26.62     15.62 o 
  -9   5  13       79.14      101.54     20.47 o 
  -8   5  13       71.00      107.03     20.28 o 
  -7   5  13      570.13      632.76     32.55 o 
  -6   5  13        0.22        0.00      8.65 o 
  -5   5  13       77.75       72.96     12.15 o 
  -4   5  13      263.17      282.00     22.94 o 
  -3   5  13        4.24       11.15      7.61 o 
  -2   5  13      240.95      222.58     17.14 o 
  -1   5  13      195.34      219.18     14.82 o 
   0   5  13       23.13       30.03      9.45 o 
   1   5  13        0.10        0.00      8.83 o 
   2   5  13     1045.49      970.02     32.76 o 
   3   5  13     1072.18     1010.19     30.97 o 
   4   5  13       43.14       38.77     11.11 o 
   5   5  13       31.81       41.71     11.68 o 
   6   5  13        7.02        4.67     11.40 o 
   7   5  13        0.69       23.32     14.76 o 
 -11   6  13        1.99        5.06     20.52 o 
 -10   6  13       67.03      118.99     36.82 o 
  -9   6  13       20.64       41.64     16.03 o 
  -8   6  13       27.85       35.24     15.36 o 
  -7   6  13       48.82       44.07     24.90 o 
  -6   6  13      379.16      290.18     24.14 o 
  -5   6  13       38.88       50.25     12.18 o 
  -4   6  13       54.24       55.64     11.16 o 
  -3   6  13       15.46       11.12      7.90 o 
  -2   6  13       93.31       92.08     12.11 o 
  -1   6  13       36.11       47.10     11.94 o 
   0   6  13       18.17       41.78     12.38 o 
   1   6  13        4.43        8.58     10.02 o 
   2   6  13        4.16        9.92      8.43 o 
   3   6  13        0.15        0.00      7.99 o 
   4   6  13       66.87       62.77     12.46 o 
   5   6  13       36.41       32.97     10.96 o 
   6   6  13        0.66       10.53     11.71 o 
 -11   7  13       55.12       33.91     17.02 o 
 -10   7  13       53.46       51.39     17.93 o 
  -9   7  13        2.92        0.00     10.94 o 
  -8   7  13       21.01       27.49     13.42 o 
  -7   7  13       12.34        2.74     10.47 o 
  -6   7  13        4.65        5.38      9.56 o 
  -5   7  13       38.78       42.63     12.45 o 
  -4   7  13      321.22      319.89     30.88 o 
  -3   7  13      279.46      290.48     24.31 o 
  -2   7  13       89.26      104.61     13.37 o 
  -1   7  13       87.20      105.98     16.51 o 
   0   7  13      135.09      131.52     25.55 o 
   1   7  13      135.01      156.67     35.57 o 
   2   7  13       62.56       39.71     12.62 o 
   3   7  13       63.55       36.60     12.19 o 
   4   7  13        0.28       17.75     10.29 o 
   5   7  13       15.08        7.09     11.04 o 
   6   7  13        1.66        0.00     12.10 o 
 -11   8  13        2.67       18.81     15.78 o 
 -10   8  13       16.96       37.75     16.47 o 
  -9   8  13       48.55       71.16     16.42 o 
  -8   8  13       70.36       87.48     17.17 o 
  -7   8  13        2.05        0.41     10.88 o 
  -6   8  13      155.25      194.95     26.83 o 
  -5   8  13      723.61      648.62     36.12 o 
  -4   8  13      188.05      191.61     21.22 o 
  -3   8  13       87.46       69.70     18.24 o 
  -2   8  13       15.61       12.54      8.76 o 
  -1   8  13      352.82      333.12     27.62 o 
   0   8  13      310.11      298.33     31.82 o 
   1   8  13      141.35      169.38     19.96 o 
   2   8  13       28.25       61.95     14.59 o 
   3   8  13       77.54       90.22     17.45 o 
   4   8  13        1.66        0.00     12.31 o 
   5   8  13        6.11        2.02     11.04 o 
   6   8  13       83.91       67.84     15.12 o 
 -10   9  13       46.76       80.82     25.42 o 
  -9   9  13       30.33       45.57     15.52 o 
  -8   9  13       23.92       22.24     16.25 o 
  -7   9  13       19.64       26.43     14.11 o 
  -6   9  13       28.89       34.18     12.91 o 
  -5   9  13        2.75        9.83     16.49 o 
  -4   9  13       75.15       82.70     15.83 o 
  -3   9  13      125.80      126.22     19.11 o 
  -2   9  13      180.17      150.65     20.36 o 
  -1   9  13      118.16      111.17     21.17 o 
   0   9  13      259.47      316.45     34.48 o 
   1   9  13       97.53       83.69     30.48 o 
   2   9  13        1.35        0.99     11.67 o 
   3   9  13        0.51        8.58     13.33 o 
   4   9  13        4.09       15.70     14.82 o 
   5   9  13       62.29       72.80     20.17 o 
 -10  10  13        2.73       11.53     12.20 o 
  -9  10  13       22.28       58.93     20.10 o 
  -8  10  13        0.50       19.30     14.88 o 
  -7  10  13       63.87       84.80     16.95 o 
  -6  10  13       33.82       70.14     15.23 o 
  -5  10  13       76.67      106.46     17.60 o 
  -4  10  13        5.02        8.62     15.31 o 
  -3  10  13       26.63       30.93     12.43 o 
  -2  10  13      331.34      319.57     27.91 o 
  -1  10  13       78.39      126.04     23.22 o 
   0  10  13       11.95       14.10     18.38 o 
   1  10  13        2.22        0.00     28.53 o 
   2  10  13       48.13       40.46     27.46 o 
   3  10  13       90.50       89.38     19.13 o 
   4  10  13        0.97        3.41     14.64 o 
   5  10  13       43.86       74.88     19.44 o 
  -9  11  13       62.99      111.65     21.56 o 
  -8  11  13      186.51      226.90     25.79 o 
  -7  11  13       39.10       29.23     13.28 o 
  -6  11  13       67.26      102.24     17.44 o 
  -5  11  13        0.08       25.25     12.61 o 
  -4  11  13       31.72       39.64     13.28 o 
  -3  11  13       22.09       17.71     11.60 o 
  -2  11  13       14.80        0.00     30.86 o 
  -1  11  13      309.98      324.32     36.21 o 
   0  11  13      165.72      226.53     31.25 o 
   1  11  13       12.11        6.83     15.88 o 
   2  11  13       29.13       23.73     17.63 o 
   3  11  13      100.98       84.17     23.98 o 
   4  11  13       35.81       45.96     38.76 o 
  -8  12  13        8.50       19.92     12.98 o 
  -7  12  13       67.22       55.32     15.50 o 
  -6  12  13       44.33       67.63     15.10 o 
  -5  12  13       56.67       78.74     16.45 o 
  -4  12  13        9.38       18.64     12.79 o 
  -3  12  13       78.19       61.90     18.66 o 
  -2  12  13        1.06        8.30     17.36 o 
  -1  12  13       46.73       34.13     18.15 o 
   0  12  13       32.62       72.73     22.55 o 
   1  12  13       25.32       15.67     19.05 o 
   2  12  13       94.10      124.96     26.99 o 
   3  12  13       31.34       45.09     49.06 o 
   4  12  13       50.92       75.99     22.37 o 
  -8  13  13        4.53       19.10     14.69 o 
  -7  13  13       15.24       23.10     13.63 o 
  -6  13  13       68.39       83.69     17.18 o 
  -5  13  13       31.68       31.55     14.18 o 
  -4  13  13        7.15       19.09     16.40 o 
  -3  13  13        0.30       10.59     16.35 o 
  -2  13  13        3.45       10.71     20.63 o 
  -1  13  13       15.32       15.07     18.72 o 
   0  13  13       29.57       24.82     20.21 o 
   1  13  13       83.77       98.63     29.82 o 
   2  13  13       17.67        0.00     18.29 o 
   3  13  13        3.43        6.68     41.40 o 
  -7  14  13        0.04        1.22     23.02 o 
  -6  14  13       39.73       42.22     14.87 o 
  -5  14  13       76.32       77.62     35.71 o 
  -4  14  13      131.82      143.26     30.93 o 
  -3  14  13       49.74       67.86     24.70 o 
  -2  14  13        0.70       21.61     35.05 o 
  -1  14  13       22.03       48.99     23.66 o 
   0  14  13       83.33      119.30     28.85 o 
   1  14  13        9.22       29.32     41.43 o 
   2  14  13       14.97       20.03     23.01 o 
  -5  15  13        0.80        1.34     21.11 o 
  -4  15  13       19.30       22.72     21.90 o 
  -3  15  13        9.75       19.56     23.82 o 
  -2  15  13        2.84       18.34     22.36 o 
  -1  15  13        8.78       24.56     23.87 o 
   0  15  13       18.06       40.32     24.85 o 
 -12   0  14       27.52       13.66     23.44 o 
 -11   0  14        0.55        0.83     17.96 o 
 -10   0  14       13.86        0.00     18.58 o 
  -9   0  14       99.76      158.44     39.45 o 
  -8   0  14      339.02      261.07     45.83 o 
  -7   0  14      422.46      405.57     55.54 o 
  -6   0  14       71.01       95.76     30.16 o 
  -5   0  14       24.27       29.89     12.37 o 
  -4   0  14      258.19      280.68     26.58 o 
  -3   0  14      886.88      906.36     41.71 o 
  -2   0  14      107.23       95.86     14.26 o 
  -1   0  14      803.47      755.26     54.78 o 
   0   0  14      100.74      113.60     14.08 o 
   1   0  14     2584.12     2404.56     77.50 o 
   2   0  14      214.53      276.31     30.46 o 
   3   0  14      153.14      158.57     25.71 o 
   4   0  14       62.91       59.00     19.27 o 
   5   0  14       28.46       63.64     20.00 o 
   6   0  14        3.15        8.14     22.60 o 
 -12   1  14        1.63       17.48     16.32 o 
 -11   1  14        8.60        2.53     14.33 o 
 -10   1  14        4.96       14.66     16.08 o 
  -9   1  14      258.39      268.23     33.70 o 
  -8   1  14      467.43      461.65     51.97 o 
  -7   1  14        6.40        2.33     12.87 o 
  -6   1  14      430.45      430.73     28.31 o 
  -5   1  14      162.99      151.95     18.08 o 
  -4   1  14      365.99      342.24     20.39 o 
  -3   1  14      162.93      166.22     15.08 o 
  -2   1  14      972.90      898.76     25.36 o 
  -1   1  14      225.11      214.35     13.03 o 
   0   1  14      331.73      334.12     17.38 o 
   1   1  14      199.31      214.47     20.73 o 
   2   1  14      496.85      495.46     38.45 o 
   3   1  14      284.01      296.54     22.58 o 
   4   1  14        2.03        4.10     10.09 o 
   5   1  14        0.37       10.98     11.41 o 
   6   1  14        3.76        1.54     11.57 o 
 -12   2  14      165.10      225.46     32.91 o 
 -11   2  14       42.57       11.55     13.74 o 
 -10   2  14      484.12      465.58     45.45 o 
  -9   2  14      131.80       97.55     22.08 o 
  -8   2  14       27.99       26.45     14.68 o 
  -7   2  14      487.50      354.48     26.28 o 
  -6   2  14       47.71       58.82     23.13 o 
  -5   2  14      765.01      698.03     31.84 o 
  -4   2  14        6.54       24.97      9.25 o 
  -3   2  14      833.20      742.89     22.90 o 
  -2   2  14      116.54      102.68     18.50 o 
  -1   2  14       63.06       57.65     14.97 o 
   0   2  14      686.45      603.16     27.51 o 
   1   2  14       43.04       52.87      9.74 o 
   2   2  14      124.05      139.57     15.71 o 
   3   2  14       29.76       32.89     11.35 o 
   4   2  14       72.46       99.40     15.26 o 
   5   2  14        6.54        9.14     12.09 o 
   6   2  14        1.85       16.80     12.83 o 
 -11   3  14       16.41       46.90     34.60 o 
 -10   3  14        0.04       30.65     16.16 o 
  -9   3  14       82.61       97.84     22.97 o 
  -8   3  14      178.95      146.14     20.47 o 
  -7   3  14      514.13      478.31     31.01 o 
  -6   3  14       10.79       11.97     13.51 o 
  -5   3  14       27.05       24.72     11.00 o 
  -4   3  14       47.13       59.94     13.85 o 
  -3   3  14       14.41       20.54     10.53 o 
  -2   3  14       24.19       13.63      6.54 o 
  -1   3  14       25.85       36.41      8.53 o 
   0   3  14      221.39      231.00     18.27 o 
   1   3  14       66.87       75.38     13.17 o 
   2   3  14      230.66      235.87     35.87 o 
   3   3  14        6.62        0.00      9.33 o 
   4   3  14       19.67       25.02     11.98 o 
   5   3  14      264.25      307.34     25.68 o 
   6   3  14       54.93       62.04     16.42 o 
 -11   4  14      137.64      149.97     45.49 o 
 -10   4  14       69.95       72.28     19.97 o 
  -9   4  14       15.51       31.93     16.88 o 
  -8   4  14       11.59       40.19     12.73 o 
  -7   4  14      167.49      167.84     20.49 o 
  -6   4  14     1097.73     1054.97     40.64 o 
  -5   4  14     1092.08      921.94     37.70 o 
  -4   4  14       54.60       60.54     11.13 o 
  -3   4  14      595.31      621.14     31.10 o 
  -2   4  14       78.78       84.22     11.70 o 
  -1   4  14     2012.76     1803.75     51.54 o 
   0   4  14       73.20       90.46     12.82 o 
   1   4  14      114.51      100.25     15.66 o 
   2   4  14       26.01       37.36     10.97 o 
   3   4  14       59.61       72.62     13.73 o 
   4   4  14        3.92       37.32     12.08 o 
   5   4  14        3.38        0.00     11.62 o 
   6   4  14       45.16       54.05     20.71 o 
 -11   5  14       58.13       92.45     23.01 o 
 -10   5  14       21.25       18.95     14.67 o 
  -9   5  14        2.74       15.80     13.20 o 
  -8   5  14       81.86       97.36     17.21 o 
  -7   5  14       33.51       48.45     23.29 o 
  -6   5  14      574.07      561.29     28.16 o 
  -5   5  14      331.11      296.71     21.33 o 
  -4   5  14     1915.72     1790.53     54.32 o 
  -3   5  14       30.91       21.10      9.18 o 
  -2   5  14      697.41      708.66     27.67 o 
  -1   5  14       15.67       34.04      9.88 o 
   0   5  14       69.37       86.39     13.00 o 
   1   5  14      136.06      119.79     17.65 o 
   2   5  14        9.94        8.42     10.36 o 
   3   5  14      148.59      149.15     17.67 o 
   4   5  14       13.47        7.08     10.83 o 
   5   5  14       34.43       28.23     14.35 o 
   6   5  14        1.06       20.04     14.21 o 
 -11   6  14        3.86        0.00     13.16 o 
 -10   6  14        8.85        1.55     14.34 o 
  -9   6  14        7.71       26.13     15.02 o 
  -8   6  14       73.00       83.01     19.79 o 
  -7   6  14      511.31      508.87     53.02 o 
  -6   6  14       40.31       26.63     10.45 o 
  -5   6  14      422.62      386.43     24.43 o 
  -4   6  14        6.29        1.92      8.48 o 
  -3   6  14      721.32      615.71     54.43 o 
  -2   6  14      151.74      166.03     17.00 o 
  -1   6  14        7.35        4.70      9.48 o 
   0   6  14      108.19       86.19     13.18 o 
   1   6  14      258.32      270.42     24.80 o 
   2   6  14       76.27       84.21     16.60 o 
   3   6  14       27.92       38.70     13.92 o 
   4   6  14        6.80       16.99     10.48 o 
   5   6  14       12.92       24.93     12.05 o 
   6   6  14        3.91        0.88     12.92 o 
 -11   7  14        0.01        0.00     18.31 o 
 -10   7  14       11.78       16.14     20.32 o 
  -9   7  14       95.59      137.97     24.82 o 
  -8   7  14       69.06       70.02     19.62 o 
  -7   7  14       10.42       18.66     11.74 o 
  -6   7  14       21.25       31.27     12.07 o 
  -5   7  14        2.59       20.65     11.02 o 
  -4   7  14       92.20      114.46     14.73 o 
  -3   7  14       98.47       59.31     19.12 o 
  -2   7  14        0.07        9.64     10.71 o 
  -1   7  14       81.20       90.86     16.20 o 
   0   7  14        0.90       10.34     12.89 o 
   1   7  14       87.58      106.51     17.02 o 
   2   7  14      229.14      253.74     25.23 o 
   3   7  14       88.44       92.19     21.30 o 
   4   7  14       15.40       47.72     17.00 o 
   5   7  14        8.85        1.12     11.15 o 
 -10   8  14       54.97       29.77     16.23 o 
  -9   8  14        9.13       28.17     15.31 o 
  -8   8  14       49.76       50.97     14.79 o 
  -7   8  14       11.71       23.29     14.37 o 
  -6   8  14       61.42       94.34     16.42 o 
  -5   8  14        0.79        0.00     10.11 o 
  -4   8  14       12.81        7.67     11.50 o 
  -3   8  14       11.79        1.38      8.87 o 
  -2   8  14       24.40       19.69     15.09 o 
  -1   8  14       41.27       45.55     13.50 o 
   0   8  14      203.96      193.09     28.18 o 
   1   8  14       23.74        5.60     14.60 o 
   2   8  14       69.05       77.54     38.26 o 
   3   8  14        1.59       18.48     22.97 o 
   4   8  14       97.01      112.21     20.90 o 
   5   8  14       68.05       97.68     24.66 o 
 -10   9  14       63.33       55.61     38.38 o 
  -9   9  14       49.27       95.44     18.41 o 
  -8   9  14       21.99       18.58     12.63 o 
  -7   9  14        6.79       17.83     11.87 o 
  -6   9  14      102.04      134.91     19.22 o 
  -5   9  14       10.17        0.00     10.44 o 
  -4   9  14      172.04      182.99     22.52 o 
  -3   9  14        0.14        8.35     11.85 o 
  -2   9  14      321.83      288.79     31.72 o 
  -1   9  14      134.63      172.10     60.12 o 
   0   9  14      236.82      286.57     33.11 o 
   1   9  14      716.47      743.20     52.44 o 
   2   9  14       33.43       38.84     19.03 o 
   3   9  14        4.76       25.11     21.53 o 
   4   9  14       85.74      125.78     21.31 o 
  -9  10  14       13.45       16.00     11.57 o 
  -8  10  14       61.84       58.12     15.69 o 
  -7  10  14       19.07       48.54     14.53 o 
  -6  10  14       15.26        1.74     14.86 o 
  -5  10  14       12.21       22.17     12.08 o 
  -4  10  14      115.26      124.14     37.85 o 
  -3  10  14      271.18      295.75     27.93 o 
  -2  10  14      110.56      115.79     23.53 o 
  -1  10  14      120.59      110.72     22.71 o 
   0  10  14       95.05      103.93     24.50 o 
   1  10  14       15.87        5.73     15.34 o 
   2  10  14       21.96        8.85     17.33 o 
   3  10  14        8.45        6.52     18.75 o 
   4  10  14       11.53        0.00     14.46 o 
  -9  11  14       32.66       44.72     14.61 o 
  -8  11  14      113.97      161.27     22.84 o 
  -7  11  14        1.79       12.21     13.06 o 
  -6  11  14        2.25        0.00      9.98 o 
  -5  11  14        0.17       12.35     12.04 o 
  -4  11  14       46.21       85.00     17.51 o 
  -3  11  14       46.19       66.00     20.12 o 
  -2  11  14      147.10      154.02     27.88 o 
  -1  11  14      200.32      203.11     42.92 o 
   0  11  14        0.71        4.17     16.32 o 
   1  11  14        0.77        0.00     16.21 o 
   2  11  14        0.58        0.00     16.17 o 
   3  11  14       22.82       15.54     25.62 o 
  -8  12  14        5.34       19.73     12.22 o 
  -7  12  14       77.68      111.50     29.89 o 
  -6  12  14       63.58       72.66     18.06 o 
  -5  12  14      104.12      124.92     26.76 o 
  -4  12  14       85.64       40.68     15.39 o 
  -3  12  14      133.84      133.17     25.21 o 
  -2  12  14       64.05       83.31     24.07 o 
  -1  12  14        4.05        0.00     16.12 o 
   0  12  14        0.59       12.27     19.78 o 
   1  12  14        0.01        0.00     19.21 o 
   2  12  14        8.77       18.97     21.03 o 
   3  12  14        4.18        1.56     24.92 o 
  -7  13  14       22.07       37.38     13.90 o 
  -6  13  14        8.43        0.00     12.09 o 
  -5  13  14       24.71       38.43     13.11 o 
  -4  13  14        0.10        0.00     13.65 o 
  -3  13  14        2.76       13.70     17.26 o 
  -2  13  14        4.61       20.03     21.50 o 
  -1  13  14       10.28       43.81     22.88 o 
   0  13  14        5.20        0.00     18.23 o 
   1  13  14        6.88        0.00     19.83 o 
   2  13  14       49.93       29.74     26.61 o 
  -6  14  14        0.13       22.55     12.74 o 
  -5  14  14       21.81       42.11     19.73 o 
  -4  14  14        0.86       34.40     18.53 o 
  -3  14  14        3.75       18.87     21.56 o 
  -2  14  14        1.30        4.49     21.17 o 
  -1  14  14        1.78        8.24     22.52 o 
   0  14  14       15.89       13.42     22.28 o 
  -3  15  14       10.26       28.14     22.69 o 
  -2  15  14       39.13       55.47     28.79 o 
 -11   1  15       39.86       68.25     28.98 o 
 -10   1  15       17.98        0.00     12.88 o 
  -9   1  15       24.41       42.71     17.85 o 
  -8   1  15       35.53       64.30     21.77 o 
  -7   1  15        2.11        0.00     13.18 o 
  -6   1  15      115.14      109.48     23.31 o 
  -5   1  15      210.74      192.43     19.86 o 
  -4   1  15       33.34       41.07     11.62 o 
  -3   1  15      228.90      198.02     18.41 o 
  -2   1  15       62.73       68.69     10.74 o 
  -1   1  15        0.59        0.00      6.55 o 
   0   1  15       12.30        1.74      7.24 o 
   1   1  15      377.90      378.21     38.79 o 
   2   1  15      134.39      127.94     15.50 o 
   3   1  15        0.13       11.22     10.67 o 
   4   1  15       30.98       47.28     13.98 o 
   5   1  15       36.56       32.13     14.88 o 
   6   1  15        6.05       45.65     20.04 o 
 -11   2  15       47.87       68.39     20.04 o 
 -10   2  15        1.79        0.00     14.17 o 
  -9   2  15        6.69       29.41     17.55 o 
  -8   2  15       57.66       89.13     23.32 o 
  -7   2  15      497.17      444.82     41.46 o 
  -6   2  15       17.32        9.65     10.07 o 
  -5   2  15       46.32       35.89     12.12 o 
  -4   2  15       36.20       68.67     14.44 o 
  -3   2  15       76.57       85.48     12.21 o 
  -2   2  15       18.25       23.36      7.60 o 
  -1   2  15      410.87      370.44     20.83 o 
   0   2  15      526.73      506.36     25.49 o 
   1   2  15      467.74      506.19     32.11 o 
   2   2  15       64.71       58.52     12.73 o 
   3   2  15       36.01       91.06     15.02 o 
   4   2  15       50.27       54.08     13.87 o 
   5   2  15        3.78        4.92     11.61 o 
   6   2  15        8.65        7.28     12.66 o 
 -11   3  15       56.77       42.46     32.21 o 
 -10   3  15      173.85      161.38     28.08 o 
  -9   3  15        0.78        0.00     13.79 o 
  -8   3  15       88.25       81.42     20.40 o 
  -7   3  15      121.60      125.32     17.83 o 
  -6   3  15      269.20      263.33     24.40 o 
  -5   3  15      320.14      307.90     25.82 o 
  -4   3  15      144.50      177.94     19.48 o 
  -3   3  15       53.64       54.58     11.21 o 
  -2   3  15        8.95        1.69      6.66 o 
  -1   3  15      301.40      295.26     20.42 o 
   0   3  15       77.18       60.67     11.50 o 
   1   3  15      308.95      319.01     26.11 o 
   2   3  15       12.50        7.17      9.74 o 
   3   3  15       14.03       19.50     11.08 o 
   4   3  15       18.33       23.90     15.04 o 
   5   3  15       39.93       40.15     19.59 o 
 -11   4  15      117.98      113.20     24.02 o 
 -10   4  15       85.06      110.64     25.08 o 
  -9   4  15       11.15       15.50     17.17 o 
  -8   4  15        5.30       11.98     11.19 o 
  -7   4  15       73.75       67.90     15.05 o 
  -6   4  15       24.86        1.70     10.19 o 
  -5   4  15        6.74        0.00      9.42 o 
  -4   4  15      501.97      469.58     25.54 o 
  -3   4  15      337.16      376.70     22.92 o 
  -2   4  15       19.00       29.85      9.87 o 
  -1   4  15        1.91        0.21      9.02 o 
   0   4  15        0.10       11.89      9.39 o 
   1   4  15      121.18      109.93     23.79 o 
   2   4  15       85.45       96.82     17.01 o 
   3   4  15      108.93       84.41     15.31 o 
   4   4  15      135.61      178.06     24.86 o 
   5   4  15       42.30       56.53     13.89 o 
 -11   5  15       13.74        3.99     15.27 o 
 -10   5  15       68.16       85.47     22.84 o 
  -9   5  15       39.70       26.51     19.14 o 
  -8   5  15      112.48      109.37     18.51 o 
  -7   5  15        3.38       10.78     10.98 o 
  -6   5  15        7.22       11.35     11.73 o 
  -5   5  15      311.23      325.20     22.83 o 
  -4   5  15      192.85      202.11     21.60 o 
  -3   5  15        3.79        0.00      8.44 o 
  -2   5  15       16.43       17.79      9.45 o 
  -1   5  15        3.08        1.06     10.54 o 
   0   5  15      117.50      103.46     14.18 o 
   1   5  15      208.22      236.32     23.60 o 
   2   5  15       78.28      123.90     18.80 o 
   3   5  15        0.09       25.95     12.80 o 
   4   5  15       69.33       77.58     14.43 o 
   5   5  15       56.35       76.03     21.86 o 
 -10   6  15       40.35       51.98     38.03 o 
  -9   6  15        9.09       15.04     12.92 o 
  -8   6  15      217.61      201.22     22.97 o 
  -7   6  15        3.60       18.44     11.88 o 
  -6   6  15       98.93       86.18     13.80 o 
  -5   6  15       13.16       24.35     11.68 o 
  -4   6  15       26.25       34.50     10.94 o 
  -3   6  15       73.85       56.44     15.34 o 
  -2   6  15       32.24       46.35     12.75 o 
  -1   6  15       66.80       28.25     15.52 o 
   0   6  15       91.72       99.69     17.24 o 
   1   6  15        0.51        0.41     10.38 o 
   2   6  15       17.23       15.72     12.67 o 
   3   6  15        2.30        5.89     12.65 o 
   4   6  15        1.86       26.65     16.03 o 
   5   6  15       47.70       59.28     19.94 o 
 -10   7  15        0.76       13.86     14.18 o 
  -9   7  15        2.25       16.55     15.36 o 
  -8   7  15        3.63        4.26     16.85 o 
  -7   7  15      214.14      280.49     33.17 o 
  -6   7  15      158.96      145.02     16.84 o 
  -5   7  15       12.48       25.84     10.73 o 
  -4   7  15       49.70       43.11     11.74 o 
  -3   7  15      137.97      115.93     17.08 o 
  -2   7  15        0.14        0.00     12.59 o 
  -1   7  15       11.86        7.37     10.73 o 
   0   7  15        0.06       20.40     14.18 o 
   1   7  15       62.96      102.42     22.28 o 
   2   7  15       79.62       81.48     16.74 o 
   3   7  15       14.82       29.83     16.92 o 
   4   7  15       16.19       53.59     17.11 o 
 -10   8  15       40.11       37.22     15.19 o 
  -9   8  15        4.19       29.98     15.44 o 
  -8   8  15       37.19       67.76     18.69 o 
  -7   8  15       65.26       91.90     26.04 o 
  -6   8  15        1.89       12.34     12.00 o 
  -5   8  15       75.81       73.93     15.32 o 
  -4   8  15        2.19       28.92     11.14 o 
  -3   8  15       57.66       61.35     15.33 o 
  -2   8  15      595.74      574.11     36.48 o 
  -1   8  15      276.52      304.70     27.63 o 
   0   8  15      257.60      233.01     38.66 o 
   1   8  15       80.96      131.40     23.95 o 
   2   8  15        8.57        3.29     18.65 o 
   3   8  15        6.91       30.95     16.10 o 
   4   8  15       19.98       18.41     26.39 o 
  -9   9  15       15.65       35.09     22.85 o 
  -8   9  15      116.79      150.39     21.34 o 
  -7   9  15       73.83       76.55     16.26 o 
  -6   9  15        2.38        1.62     10.71 o 
  -5   9  15       16.18        8.67     11.28 o 
  -4   9  15       46.71       47.51     14.25 o 
  -3   9  15        0.93        7.46     11.87 o 
  -2   9  15        4.01       10.12     12.35 o 
  -1   9  15       86.53       84.04     48.64 o 
   0   9  15       14.98       31.81     15.89 o 
   1   9  15       28.47       27.03     17.14 o 
   2   9  15       26.02       39.00     21.92 o 
   3   9  15       16.69       29.72     22.84 o 
   4   9  15       12.09       35.74     18.05 o 
  -9  10  15       32.31       34.56     23.40 o 
  -8  10  15      151.23      142.57     24.57 o 
  -7  10  15        4.28       10.71     12.23 o 
  -6  10  15        0.56        1.44     11.70 o 
  -5  10  15        5.25        0.00     12.01 o 
  -4  10  15       39.67       89.23     17.69 o 
  -3  10  15      103.28      133.32     28.76 o 
  -2  10  15       31.36       56.97     18.33 o 
  -1  10  15        3.82       24.72     16.40 o 
   0  10  15       12.47       32.80     17.14 o 
   1  10  15        7.50       14.61     18.63 o 
   2  10  15        0.03       31.32     20.44 o 
   3  10  15        1.62       13.65     22.24 o 
  -8  11  15      248.24      273.08     28.05 o 
  -7  11  15        2.92        6.58     11.24 o 
  -6  11  15        8.48       12.55     11.62 o 
  -5  11  15        0.58        0.29     10.99 o 
  -4  11  15        8.41       21.61     13.14 o 
  -3  11  15       11.96       36.79     15.41 o 
  -2  11  15        5.58       10.82     19.10 o 
  -1  11  15        0.87        3.48     12.58 o 
   0  11  15       15.46       39.48     23.78 o 
   1  11  15       33.29       47.98     37.10 o 
   2  11  15        6.32        0.00     42.23 o 
  -7  12  15        1.43        0.00     16.67 o 
  -6  12  15       18.93       13.29     14.09 o 
  -5  12  15      121.24      121.85     18.16 o 
  -4  12  15       27.78       41.42     26.71 o 
  -3  12  15       67.43       88.89     29.54 o 
  -2  12  15      226.08      166.10     30.48 o 
  -1  12  15       39.20       24.27     20.47 o 
   0  12  15       29.20       17.80     22.21 o 
   1  12  15       61.29       87.70     32.90 o 
  -6  13  15        0.14        2.42     11.40 o 
  -5  13  15       45.59       15.95     12.22 o 
  -4  13  15       34.92       13.74     15.96 o 
  -3  13  15        0.15        3.77     13.02 o 
  -2  13  15       44.76       89.93     35.22 o 
  -1  13  15       32.84       44.25     37.76 o 
   0  13  15       24.09       47.01     25.16 o 
  -4  14  15        1.31        0.00     15.67 o 
  -3  14  15        0.48        0.00     24.82 o 
  -2  14  15       13.20       30.09     37.10 o 
 -11   0  16       19.03        0.00     16.43 o 
 -10   0  16      193.03      206.22     44.24 o 
  -9   0  16       46.52       51.10     32.10 o 
  -8   0  16      316.97      385.74     57.90 o 
  -7   0  16        0.55        0.00     17.82 o 
  -6   0  16      601.17      537.53     62.41 o 
  -5   0  16      133.82      184.79     38.14 o 
  -4   0  16      157.61      204.88     25.30 o 
  -3   0  16     1237.38     1262.04     52.50 o 
  -2   0  16      451.13      403.42     33.15 o 
  -1   0  16       18.86        8.36     16.57 o 
   0   0  16      164.35      207.95     36.47 o 
   1   0  16       96.81       73.75     20.98 o 
   2   0  16       87.54       72.05     20.27 o 
   3   0  16      221.63      202.59     32.24 o 
   4   0  16        6.33        0.00     15.25 o 
   5   0  16       22.30       59.12     21.72 o 
 -11   1  16        4.73        0.76     12.96 o 
 -10   1  16        1.61       33.09     15.67 o 
  -9   1  16        0.04        0.00     23.65 o 
  -8   1  16        1.54        0.00     14.68 o 
  -7   1  16       21.43       34.06     23.58 o 
  -6   1  16       27.09       51.60     37.20 o 
  -5   1  16       55.14       43.79     17.94 o 
  -4   1  16      688.82      626.42     33.94 o 
  -3   1  16      613.85      619.79     26.44 o 
  -2   1  16       36.78       33.48     10.67 o 
  -1   1  16        8.11       12.47      9.56 o 
   0   1  16        1.38       18.89      9.82 o 
   1   1  16        2.14       11.61     11.22 o 
   2   1  16        1.03        8.07     10.53 o 
   3   1  16       16.64       28.76     12.15 o 
   4   1  16       37.71       51.46     13.57 o 
   5   1  16        0.01        0.00     15.49 o 
 -11   2  16        1.57       12.98     34.08 o 
 -10   2  16       21.92       33.89     16.64 o 
  -9   2  16       14.42       19.53     17.99 o 
  -8   2  16        1.06       17.59     26.21 o 
  -7   2  16      105.45      103.51     46.56 o 
  -6   2  16       16.89       23.87     14.63 o 
  -5   2  16      104.63      138.46     18.77 o 
  -4   2  16      270.29      273.00     23.79 o 
  -3   2  16      344.03      343.42     26.54 o 
  -2   2  16      120.23      109.66     22.57 o 
  -1   2  16        2.33        3.75      8.75 o 
   0   2  16      119.04      120.61     15.27 o 
   1   2  16        0.04        3.63     11.20 o 
   2   2  16       54.78       48.28     12.70 o 
   3   2  16       13.34        9.49     11.72 o 
   4   2  16       82.40       71.44     26.91 o 
   5   2  16        0.88        9.27     12.52 o 
 -11   3  16       87.79      107.93     23.70 o 
 -10   3  16        7.01       18.85     24.13 o 
  -9   3  16       46.11       57.04     21.55 o 
  -8   3  16        4.73        7.41     14.40 o 
  -7   3  16        4.70        9.83     27.18 o 
  -6   3  16      100.90      169.81     22.06 o 
  -5   3  16      367.03      345.90     28.53 o 
  -4   3  16      214.17      199.89     21.08 o 
  -3   3  16       87.55       85.89     23.79 o 
  -2   3  16      647.47      675.13     29.41 o 
  -1   3  16      718.40      534.44     50.08 o 
   0   3  16        7.80        0.00      8.21 o 
   1   3  16      111.10      129.05     18.61 o 
   2   3  16        8.24       20.02     14.52 o 
   3   3  16        2.36        8.77     12.60 o 
   4   3  16       65.66       65.55     15.94 o 
   5   3  16      150.34      143.68     22.89 o 
 -10   4  16        7.96        4.49     15.44 o 
  -9   4  16        0.75        0.00     22.74 o 
  -8   4  16       20.33       15.38     16.87 o 
  -7   4  16       31.09       37.93     13.52 o 
  -6   4  16       99.95       94.22     16.34 o 
  -5   4  16       19.35       10.09     10.43 o 
  -4   4  16       24.55       22.73     11.83 o 
  -3   4  16       68.32       56.90     11.72 o 
  -2   4  16        0.01        0.00      9.93 o 
  -1   4  16      221.94      244.73     26.55 o 
   0   4  16      286.81      318.39     23.03 o 
   1   4  16        9.84        3.03     14.24 o 
   2   4  16      100.31       91.85     17.42 o 
   3   4  16        0.16        8.63     12.61 o 
   4   4  16       26.14       36.22     17.72 o 
 -10   5  16        0.00       29.16     17.88 o 
  -9   5  16       19.59       40.54     19.36 o 
  -8   5  16      272.60      293.07     27.99 o 
  -7   5  16       46.77       30.31     13.18 o 
  -6   5  16       37.00       38.46     13.62 o 
  -5   5  16       23.62       18.24     24.58 o 
  -4   5  16      106.30      127.97     18.48 o 
  -3   5  16       48.02       33.00     10.34 o 
  -2   5  16       10.55       40.05     13.29 o 
  -1   5  16        9.26       20.78     12.40 o 
   0   5  16      128.58      126.72     18.56 o 
   1   5  16      147.54      150.41     26.28 o 
   2   5  16       60.00       71.41     15.86 o 
   3   5  16      153.18      119.62     28.65 o 
   4   5  16       18.48       36.40     15.37 o 
 -10   6  16       55.50       48.60     23.89 o 
  -9   6  16       67.86       94.75     18.43 o 
  -8   6  16        3.58       10.75     11.71 o 
  -7   6  16      123.48      151.17     22.45 o 
  -6   6  16       21.16       11.71     14.51 o 
  -5   6  16        1.76        0.00      9.20 o 
  -4   6  16       56.23       68.83     13.60 o 
  -3   6  16      358.08      385.02     25.51 o 
  -2   6  16      388.89      468.45     32.62 o 
  -1   6  16       30.93       34.07     14.41 o 
   0   6  16       21.57        8.76     15.33 o 
   1   6  16        6.99        0.00     19.76 o 
   2   6  16       62.09       45.55     18.44 o 
   3   6  16       12.10       19.85     13.85 o 
   4   6  16        0.64       17.06     13.29 o 
 -10   7  16        6.98       22.37     19.23 o 
  -9   7  16      128.08      207.30     24.55 o 
  -8   7  16       23.99       60.73     16.45 o 
  -7   7  16        7.16       20.61     12.49 o 
  -6   7  16       26.95       36.60     14.28 o 
  -5   7  16       83.75      100.21     15.36 o 
  -4   7  16       63.29       83.25     14.46 o 
  -3   7  16       79.31       94.64     17.27 o 
  -2   7  16       41.72       27.47     13.14 o 
  -1   7  16       18.28       20.50     12.47 o 
   0   7  16       17.55       18.99     14.96 o 
   1   7  16        1.51       17.67     13.61 o 
   2   7  16        3.99       52.47     34.05 o 
   3   7  16        0.15        7.67     13.04 o 
   4   7  16        8.94       17.96     16.71 o 
  -9   8  16        0.67        4.90     12.44 o 
  -8   8  16       25.04       42.60     14.69 o 
  -7   8  16       43.31       77.11     16.19 o 
  -6   8  16        0.78       13.42     11.35 o 
  -5   8  16       49.26       71.07     13.59 o 
  -4   8  16       11.86        0.00      9.80 o 
  -3   8  16       28.08       25.72     13.80 o 
  -2   8  16        0.02       19.15     12.99 o 
  -1   8  16      106.30      180.86     28.13 o 
   0   8  16        5.33       23.63     15.84 o 
   1   8  16       21.55       43.51     15.17 o 
   2   8  16        3.38        8.39     16.93 o 
   3   8  16       18.10        6.25     37.48 o 
  -9   9  16       32.91       42.61     17.10 o 
  -8   9  16        2.21       10.76     14.22 o 
  -7   9  16       41.69       42.91     13.22 o 
  -6   9  16      167.03      144.32     23.38 o 
  -5   9  16        4.94        0.00     10.46 o 
  -4   9  16       56.08       54.93     16.18 o 
  -3   9  16        9.20        7.46     11.83 o 
  -2   9  16      121.02      167.62     22.51 o 
  -1   9  16       12.01       31.43     16.14 o 
   0   9  16       75.53       72.35     20.84 o 
   1   9  16       56.06       32.05     15.69 o 
   2   9  16        3.09        0.39     20.38 o 
   3   9  16        9.82        0.00     21.45 o 
  -8  10  16       30.62       22.57     21.98 o 
  -7  10  16       26.92       72.84     15.69 o 
  -6  10  16        2.02        0.26     11.64 o 
  -5  10  16      159.96      181.23     23.84 o 
  -4  10  16       27.35       45.29     15.25 o 
  -3  10  16       80.12       61.54     17.88 o 
  -2  10  16        5.35       19.95     16.32 o 
  -1  10  16      192.11      224.64     30.64 o 
   0  10  16       76.73       87.68     22.17 o 
   1  10  16       13.96       30.09     21.13 o 
   2  10  16        9.69       63.17     26.55 o 
  -7  11  16        6.20       30.83     15.14 o 
  -6  11  16       26.56       13.58     17.47 o 
  -5  11  16        1.33        3.67     13.29 o 
  -4  11  16        7.07       51.90     17.55 o 
  -3  11  16       11.69       34.99     14.94 o 
  -2  11  16        0.43       18.43     18.24 o 
  -1  11  16       46.41       64.72     37.03 o 
   0  11  16        7.22       22.60     20.15 o 
   1  11  16        0.71        0.00     20.71 o 
  -6  12  16        1.42       21.86     13.49 o 
  -5  12  16       57.64       67.19     16.39 o 
  -4  12  16       23.67       21.73     13.23 o 
  -3  12  16       22.71       41.92     19.19 o 
  -2  12  16       12.35        5.84     16.04 o 
  -1  12  16       11.86       28.43     30.82 o 
   0  12  16       12.06       41.89     24.58 o 
  -4  13  16      117.48       98.24     39.66 o 
  -3  13  16       27.27       36.60     19.15 o 
  -2  13  16        6.75       16.92     17.54 o 
 -10   1  17        0.11        2.89     16.47 o 
  -9   1  17      235.38      237.25    101.44 o 
  -8   1  17        7.71        9.36     17.11 o 
  -7   1  17       40.63        3.92     27.39 o 
  -6   1  17      418.93      412.86     40.64 o 
  -5   1  17      715.49      674.27     49.68 o 
  -4   1  17      329.87      335.23     27.56 o 
  -3   1  17       65.12       70.18     15.18 o 
  -2   1  17       98.71      108.05     16.13 o 
  -1   1  17       70.02       72.47     15.41 o 
   0   1  17       26.08       37.75     15.42 o 
   1   1  17       56.45       63.40     15.63 o 
   2   1  17        6.79       11.98     12.76 o 
   3   1  17        6.58       12.32     14.05 o 
   4   1  17       22.40       35.88     25.10 o 
 -10   2  17       28.41       22.41     18.37 o 
  -9   2  17      111.95      110.19     55.13 o 
  -8   2  17       92.97       87.62     23.33 o 
  -7   2  17      211.35      184.44     36.02 o 
  -6   2  17       91.60      100.45     23.81 o 
  -5   2  17        6.41        0.00     11.12 o 
  -4   2  17       30.29       15.40     12.32 o 
  -3   2  17       67.55       86.27     17.08 o 
  -2   2  17      126.63      116.33     41.64 o 
  -1   2  17      256.35      298.71     26.77 o 
   0   2  17      210.24      171.11     22.34 o 
   1   2  17       13.71        8.35     20.47 o 
   2   2  17       34.19       21.83     13.58 o 
   3   2  17      165.99      156.65     24.71 o 
   4   2  17       51.03       37.64     14.56 o 
 -10   3  17        4.40       38.07     18.92 o 
  -9   3  17       47.85       92.73     33.49 o 
  -8   3  17        0.76        0.00     16.87 o 
  -7   3  17       13.86       18.94     16.03 o 
  -6   3  17        1.20       12.61     11.85 o 
  -5   3  17        0.96       19.58     12.18 o 
  -4   3  17       16.20       22.18     11.63 o 
  -3   3  17       37.79       37.39     16.26 o 
  -2   3  17       42.66       24.15     18.20 o 
  -1   3  17       26.05       17.16     13.41 o 
   0   3  17       71.57       40.49     15.62 o 
   1   3  17       24.23       17.14     12.93 o 
   2   3  17       10.61        0.00     16.56 o 
   3   3  17       54.40       28.28     13.24 o 
   4   3  17       15.09       33.22     14.42 o 
 -10   4  17        4.79       11.99     19.22 o 
  -9   4  17       14.55       34.73     18.68 o 
  -8   4  17        3.51       14.92     19.00 o 
  -7   4  17        2.00        0.00     15.19 o 
  -6   4  17        2.75       13.90     12.21 o 
  -5   4  17        0.80        5.74     11.08 o 
  -4   4  17       99.22      102.88     17.64 o 
  -3   4  17       18.19       17.54     11.50 o 
  -2   4  17       12.06       28.89     12.25 o 
  -1   4  17       22.92       24.89     12.79 o 
   0   4  17      109.69      114.79     17.88 o 
   1   4  17       77.37      127.55     40.02 o 
   2   4  17       46.15       59.58     15.56 o 
   3   4  17       27.43       23.29     14.43 o 
   4   4  17        1.44        0.00     13.60 o 
 -10   5  17       28.75        7.09     20.73 o 
  -9   5  17        4.81        9.01     21.91 o 
  -8   5  17        3.90        0.90     30.86 o 
  -7   5  17       19.77       12.35     13.54 o 
  -6   5  17       18.12       32.27     13.42 o 
  -5   5  17       71.86       63.12     15.76 o 
  -4   5  17      165.15      172.39     24.84 o 
  -3   5  17      166.15      172.19     26.37 o 
  -2   5  17        9.98       25.52     12.27 o 
  -1   5  17        7.87        0.00     11.54 o 
   0   5  17        3.33       23.87     13.17 o 
   1   5  17       83.15       94.84     21.41 o 
   2   5  17       35.26       48.37     24.73 o 
   3   5  17       13.31       11.34     14.66 o 
  -9   6  17        0.13       12.52     14.35 o 
  -8   6  17        0.03        0.00     11.38 o 
  -7   6  17       80.68       66.94     18.36 o 
  -6   6  17        6.59       16.36     12.18 o 
  -5   6  17        1.31        0.41     11.08 o 
  -4   6  17       41.74       50.85     15.25 o 
  -3   6  17       40.32       46.74     15.19 o 
  -2   6  17       44.21       28.78     13.69 o 
  -1   6  17       91.86       97.54     18.23 o 
   0   6  17       10.69        0.00     14.32 o 
   1   6  17        9.34        1.54     14.67 o 
   2   6  17       44.56       40.46     14.86 o 
   3   6  17       12.01       31.51     12.98 o 
  -9   7  17       13.96        8.76     14.33 o 
  -8   7  17       15.46       24.86     13.61 o 
  -7   7  17        6.22        0.00     12.33 o 
  -6   7  17        4.04        0.00     18.19 o 
  -5   7  17       24.31        2.10     12.67 o 
  -4   7  17        0.64        0.00      9.98 o 
  -3   7  17        0.40        5.88     12.53 o 
  -2   7  17       79.72       77.50     20.04 o 
  -1   7  17       65.62       67.96     16.12 o 
   0   7  17        0.59       23.60     15.40 o 
   1   7  17        6.85       34.51     24.75 o 
   2   7  17       34.28       36.02     20.49 o 
   3   7  17        2.28        0.00     16.15 o 
  -8   8  17        5.06       23.34     13.08 o 
  -7   8  17       15.47       20.42     17.25 o 
  -6   8  17       11.51       19.57     13.40 o 
  -5   8  17        0.01       13.90     11.49 o 
  -4   8  17       58.72       58.96     29.97 o 
  -3   8  17       38.24       47.95     16.32 o 
  -2   8  17        1.42        5.75     13.43 o 
  -1   8  17       65.70       65.30     19.99 o 
   0   8  17       39.71       25.87     28.95 o 
   1   8  17       33.12       22.93     26.45 o 
   2   8  17        1.79        7.40     15.99 o 
  -8   9  17        1.04       12.34     12.38 o 
  -7   9  17       42.52       44.66     14.33 o 
  -6   9  17       13.04        0.18     11.64 o 
  -5   9  17      103.68      108.09     16.80 o 
  -4   9  17       71.25       58.29     17.26 o 
  -3   9  17        0.01       22.74     14.20 o 
  -2   9  17       52.95       63.04     18.03 o 
  -1   9  17       27.13       44.02     23.30 o 
   0   9  17       39.72       78.97     23.65 o 
   1   9  17       47.13       67.13     25.55 o 
  -7  10  17       14.00       24.51     13.04 o 
  -6  10  17       47.08       51.63     13.92 o 
  -5  10  17       12.39       23.23     15.96 o 
  -4  10  17       23.63       27.25     19.34 o 
  -3  10  17       17.89       23.55     15.15 o 
  -2  10  17        0.67        0.28     14.55 o 
  -1  10  17        1.98       16.62     16.43 o 
   0  10  17        5.04        5.85     14.99 o 
   1  10  17        0.73       10.16     15.86 o 
  -6  11  17       16.32       43.20     17.80 o 
  -5  11  17        6.55       22.74     20.74 o 
  -4  11  17        7.74       29.84     15.56 o 
  -3  11  17        0.36       30.10     16.33 o 
  -2  11  17       15.99        9.97     16.73 o 
  -1  11  17       45.04       49.61     21.50 o 
  -3  12  17       60.36       88.08     23.46 o 
 -10   0  18      348.57      342.96     63.45 o 
  -9   0  18        9.47        0.00     29.61 o 
  -8   0  18       72.27       11.86     29.19 o 
  -7   0  18       36.62       51.59     29.89 o 
  -6   0  18      127.56      190.69     43.75 o 
  -5   0  18       30.82       21.50     24.06 o 
  -4   0  18      287.40      235.97     44.31 o 
  -3   0  18      440.37      364.73     51.87 o 
  -2   0  18        6.49        4.19     15.19 o 
  -1   0  18      192.64      173.07     37.72 o 
   0   0  18       25.04       33.35     25.24 o 
   1   0  18       33.18       26.63     21.56 o 
   2   0  18      189.96      284.43     47.29 o 
   3   0  18       62.44       94.51     26.42 o 
 -10   1  18        3.37       15.37     24.27 o 
  -9   1  18       71.23       71.15     39.56 o 
  -8   1  18       12.85        6.31     20.85 o 
  -7   1  18        8.71       15.40     18.34 o 
  -6   1  18        1.97        0.00     15.17 o 
  -5   1  18      356.44      396.48     50.65 o 
  -4   1  18      475.66      440.73     40.11 o 
  -3   1  18        5.05       11.05     16.01 o 
  -2   1  18      216.61      197.13     24.15 o 
  -1   1  18       39.44       45.37     17.23 o 
   0   1  18       70.93       72.57     20.02 o 
   1   1  18      101.75      105.82     21.92 o 
   2   1  18        2.37        0.00     14.56 o 
   3   1  18       46.30       58.88     15.61 o 
 -10   2  18       49.25       74.84     23.88 o 
  -9   2  18        2.65       14.39     23.80 o 
  -8   2  18        0.44        0.00     17.55 o 
  -7   2  18       68.55       70.03     23.06 o 
  -6   2  18        0.43       12.24     15.31 o 
  -5   2  18      133.65      190.33     77.31 o 
  -4   2  18        4.34        0.95     11.57 o 
  -3   2  18        4.73       30.17     13.45 o 
  -2   2  18        6.44        5.01     41.19 o 
  -1   2  18      127.45      182.61     34.15 o 
   0   2  18       43.17       67.16     32.87 o 
   1   2  18       70.81       99.95     18.19 o 
   2   2  18       43.97       68.05     17.24 o 
   3   2  18       25.75       50.89     18.34 o 
  -9   3  18       60.00       77.39     26.29 o 
  -8   3  18       11.91       20.05     22.21 o 
  -7   3  18      133.48      143.95     28.45 o 
  -6   3  18      135.29      180.51     39.91 o 
  -5   3  18        2.70        5.31     12.34 o 
  -4   3  18        0.08        0.25     12.58 o 
  -3   3  18      117.07      160.99     26.04 o 
  -2   3  18      511.07      473.01     56.37 o 
  -1   3  18       41.16       27.15     15.88 o 
   0   3  18       57.53       90.09     19.22 o 
   1   3  18       12.74       39.46     14.65 o 
   2   3  18      126.78      150.10     25.46 o 
   3   3  18        2.54        9.72     18.43 o 
  -9   4  18        6.00        0.00     16.93 o 
  -8   4  18      327.52      240.80     37.36 o 
  -7   4  18      185.43      229.62     53.15 o 
  -6   4  18       73.73       88.27     18.42 o 
  -5   4  18      169.75      158.16     20.87 o 
  -4   4  18        2.50       18.83     13.15 o 
  -3   4  18      270.37      268.24     68.79 o 
  -2   4  18       17.55       22.35     14.84 o 
  -1   4  18      138.81      127.49     24.76 o 
   0   4  18        2.00        0.23     14.99 o 
   1   4  18       40.30       50.45     16.14 o 
   2   4  18       12.50       33.57     16.36 o 
  -9   5  18       16.28       14.88     16.04 o 
  -8   5  18        3.34        0.41     20.32 o 
  -7   5  18      148.92      145.47     22.01 o 
  -6   5  18       94.99       96.46     34.00 o 
  -5   5  18       67.70      106.81     22.71 o 
  -4   5  18      124.68      154.09     24.68 o 
  -3   5  18        0.00        8.46     15.45 o 
  -2   5  18        3.35        8.70     14.46 o 
  -1   5  18        6.94       12.78     12.86 o 
   0   5  18       77.06       89.34     48.57 o 
   1   5  18       39.81       51.24     20.21 o 
   2   5  18        2.26       25.74     15.17 o 
  -9   6  18        0.33       23.45     15.89 o 
  -8   6  18        8.17       20.05     22.50 o 
  -7   6  18       64.00       54.24     17.93 o 
  -6   6  18      141.49      180.10     28.66 o 
  -5   6  18       63.61       95.27     26.00 o 
  -4   6  18        0.01        0.00     13.93 o 
  -3   6  18       13.89       15.58     14.42 o 
  -2   6  18        1.93        9.88     13.38 o 
  -1   6  18        4.50        0.02     11.94 o 
   0   6  18        0.32        0.00     15.34 o 
   1   6  18       88.44       92.40     30.20 o 
   2   6  18      107.75      115.75     27.04 o 
  -8   7  18        3.30        6.93     13.03 o 
  -7   7  18        2.79        0.17     20.62 o 
  -6   7  18        6.67        0.00     12.57 o 
  -5   7  18       21.35       29.64     19.78 o 
  -4   7  18       80.11       80.54     21.07 o 
  -3   7  18       50.97       48.40     15.30 o 
  -2   7  18        0.74       30.38     13.90 o 
  -1   7  18       50.86       70.63     16.95 o 
   0   7  18       84.14       92.47     21.00 o 
   1   7  18       76.57       77.83     26.31 o 
  -7   8  18        8.58       29.96     22.28 o 
  -6   8  18       41.38       12.91     15.30 o 
  -5   8  18      103.94      128.79     26.12 o 
  -4   8  18        8.44       22.45     15.22 o 
  -3   8  18       51.03       64.67     17.87 o 
  -2   8  18       18.03       19.47     15.11 o 
  -1   8  18       48.33       44.95     17.21 o 
   0   8  18        6.25       10.43     14.12 o 
   1   8  18        2.82       23.53     16.57 o 
  -7   9  18       92.53      124.22     25.18 o 
  -6   9  18      115.29       90.75     19.80 o 
  -5   9  18        7.11       27.10     17.43 o 
  -4   9  18        4.07        9.73     14.47 o 
  -3   9  18       25.90       20.83     19.05 o 
  -2   9  18      122.47      148.26     29.87 o 
  -1   9  18       71.09       87.55     37.20 o 
   0   9  18        0.60       36.87     30.75 o 
  -5  10  18       74.38       62.88     17.98 o 
  -4  10  18      208.26      187.91     39.63 o 
  -3  10  18       79.68       92.93     20.07 o 
  -2  10  18        0.04        0.00     17.51 o 
  -1  10  18       38.39       58.72     21.12 o 
  -9   1  19       24.43       20.01     32.45 o 
  -8   1  19        3.16        0.21     19.59 o 
  -7   1  19        1.64       22.80     22.17 o 
  -6   1  19        0.00       42.56     18.85 o 
  -5   1  19       47.82       31.51     29.37 o 
  -4   1  19       37.52       50.38     20.05 o 
  -3   1  19       12.15       34.49     14.67 o 
  -2   1  19       17.97       14.42     22.54 o 
  -1   1  19      140.99      189.10     28.85 o 
   0   1  19       98.90      119.17     23.34 o 
   1   1  19      145.13      149.38     25.41 o 
   2   1  19       49.06       77.67     19.01 o 
  -9   2  19       15.62       17.12     26.53 o 
  -8   2  19       89.09      129.88     29.07 o 
  -7   2  19       45.89       36.68     21.67 o 
  -6   2  19        3.52        9.98     18.44 o 
  -5   2  19        0.11       23.51     17.65 o 
  -4   2  19       77.47       87.23     42.26 o 
  -3   2  19        5.76       20.86     16.02 o 
  -2   2  19       40.02       46.15     34.60 o 
  -1   2  19       18.68       38.55     23.44 o 
   0   2  19       16.75       26.84     17.61 o 
   1   2  19        0.98       14.51     18.96 o 
   2   2  19       70.98       72.77     20.62 o 
  -9   3  19       44.30       45.75     27.78 o 
  -8   3  19        0.22        0.00     21.65 o 
  -7   3  19       40.00       72.16     25.51 o 
  -6   3  19        2.94       30.54     19.42 o 
  -5   3  19       57.29       42.08     49.40 o 
  -4   3  19        8.89       26.35     14.28 o 
  -3   3  19       79.66       52.14     18.79 o 
  -2   3  19      154.33      135.52     24.52 o 
  -1   3  19        3.58        0.00     18.58 o 
   0   3  19        8.12        8.32     22.74 o 
   1   3  19       17.07       14.41     15.90 o 
  -8   4  19       17.51        4.63     22.70 o 
  -7   4  19       98.93       75.30     32.21 o 
  -6   4  19      209.65      205.88     69.86 o 
  -5   4  19       91.07      111.66     19.26 o 
  -4   4  19       63.49       75.70     20.62 o 
  -3   4  19       78.57       80.97     21.28 o 
  -2   4  19       40.62       38.64     17.20 o 
  -1   4  19       14.68       17.47     18.31 o 
   0   4  19        0.02       17.06     19.07 o 
   1   4  19        1.00       31.41     17.06 o 
  -8   5  19        7.66       16.11     25.14 o 
  -7   5  19        4.92        0.00     19.24 o 
  -6   5  19        1.01        0.00     14.36 o 
  -5   5  19        3.17       13.08     13.23 o 
  -4   5  19       22.42       49.47     18.04 o 
  -3   5  19       45.54       44.43     18.67 o 
  -2   5  19       87.19      123.14     72.01 o 
  -1   5  19       54.20      104.42     22.05 o 
   0   5  19      103.58      115.83     24.15 o 
   1   5  19      128.69      168.15     30.73 o 
  -7   6  19        1.67        8.29     15.89 o 
  -6   6  19       11.08       18.44     13.98 o 
  -5   6  19        0.61        9.41     14.60 o 
  -4   6  19        6.93        0.00     33.49 o 
  -3   6  19       13.69       25.51     17.69 o 
  -2   6  19       49.75       38.08     20.39 o 
  -1   6  19        3.31       17.97     20.64 o 
   0   6  19        3.98        1.34     13.65 o 
  -7   7  19       25.78       32.32     16.06 o 
  -6   7  19       25.21       62.15     26.02 o 
  -5   7  19        3.92       10.71     16.43 o 
  -4   7  19       10.92       23.66     18.04 o 
  -3   7  19       70.56       61.49     20.50 o 
  -2   7  19      133.94      127.19     20.82 o 
  -1   7  19        3.36        6.04     15.06 o 
   0   7  19        0.07       44.60     16.66 o 
  -6   8  19        4.24       26.46     15.02 o 
  -5   8  19        2.30       28.78     17.31 o 
  -4   8  19      106.13      120.81     26.56 o 
  -3   8  19       44.14       78.97     22.77 o 
  -2   8  19        3.05        3.70     24.46 o 
  -1   8  19       49.64       18.76     17.51 o 
  -4   9  19       61.91       51.96     20.97 o 
  -3   9  19       34.15       41.15     17.39 o 
  -8   0  20       30.01       31.83     40.84 o 
  -7   0  20       24.71       52.21     37.17 o 
  -6   0  20      260.97      314.87     57.76 o 
  -5   0  20      176.63      154.21     43.48 o 
  -4   0  20       53.34       56.03     31.13 o 
  -1   0  20      154.06       78.35     30.79 o 
   0   0  20        5.56        0.00     20.66 o 
  -8   1  20       38.31       37.64     26.41 o 
  -7   1  20       45.02       71.39     38.28 o 
  -6   1  20       11.77       35.13     21.22 o 
  -5   1  20       87.37      125.83     27.53 o 
  -4   1  20        7.10       10.40     18.96 o 
  -3   1  20       83.47      111.64     36.13 o 
  -2   1  20        4.47       21.56     24.62 o 
  -1   1  20      131.92      148.18     34.81 o 
   0   1  20      110.12      107.98     23.13 o 
  -7   2  20        1.91        7.55     24.06 o 
  -6   2  20       43.32       39.13     24.51 o 
  -5   2  20        6.00        1.16     39.18 o 
  -4   2  20      237.81      251.12     34.14 o 
  -3   2  20       53.44      103.27     23.74 o 
  -2   2  20       28.04       30.86     22.74 o 
  -1   2  20       27.49        9.85     22.60 o 
   0   2  20       31.91       65.32     27.11 o 
  -7   3  20       52.02       43.43     24.92 o 
  -6   3  20        7.19        0.00     20.59 o 
  -5   3  20       39.60       22.54     20.85 o 
  -4   3  20        7.71        0.00     15.39 o 
  -3   3  20       64.68      127.41     24.63 o 
  -2   3  20       58.74       80.71     28.43 o 
  -1   3  20        9.14        0.00     16.64 o 
   0   3  20        2.19       22.12     20.11 o 
  -7   4  20        3.82        0.00     22.79 o 
  -6   4  20       23.68       25.00     22.60 o 
  -5   4  20       20.52       46.84     22.40 o 
  -4   4  20      211.84      300.67     51.94 o 
  -3   4  20      128.18      148.50     26.85 o 
  -2   4  20       23.24       25.72     18.24 o 
  -1   4  20        3.67       22.54     20.80 o 
  -6   5  20       23.49       22.64     24.44 o 
  -5   5  20      163.57      215.74     30.97 o 
  -4   5  20        1.84        0.00     40.88 o 
  -3   5  20      177.03      122.13     24.87 o 
  -2   5  20      175.94      213.95     32.97 o 
  -1   5  20        0.36       32.31     22.05 o 
  -6   6  20       66.83       82.50     20.12 o 
  -5   6  20        0.41        8.02     17.60 o 
  -4   6  20        5.45       36.55     19.41 o 
  -3   6  20       16.44       38.94     18.92 o 
  -2   6  20       38.08       14.89     16.67 o 
  -6   1  21       70.40       70.14     26.01 o 
  -5   1  21        0.97        6.99     22.50 o 
  -4   1  21       28.21       37.51     35.09 o 
  -5   2  21       35.55       72.35     26.65 o 
  -4   2  21       57.02       51.80     35.92 o 
  -5   3  21        0.50       15.53     33.28 o 
  -4   3  21        1.81       49.16     33.35 o 
  -3   3  21       64.32       48.95     21.45 o 
                                                 
